# Supplementary material for: Novel variable neighborhood search heuristics for truck management in distribution warehouses problem
Source: PeerJ Comput Sci. 2023 Oct 4;9:e1582. doi: 10.7717/peerj-cs.1582 (PMC10588704; doi:10.7717/peerj-cs.1582)
Supplement: Supplemental Information 1 [file peerj-cs-09-1582-s001.txt]

1440

 6 2 1 1 
 91 135 105 69 109 122

 6 2 1 2 
 62 106 76 126 113 76

 6 2 1 3 
 126 133 92 86 133 71

 6 2 1 4 
 54 117 136 94 130 112

 6 2 1 5 
 69 56 90 111 112 107

 6 2 1 6 
 128 118 79 122 99 124

 6 2 1 7 
 55 50 68 116 88 110

 6 2 1 8 
 68 80 69 73 85 117

 6 2 1 9 
 93 93 117 121 134 138

 6 2 1 10 
 67 78 128 54 97 100

 6 2 2 1 
 163 122 104 315 147 166

 6 2 2 2 
 121 254 181 100 278 102

 6 2 2 3 
 272 120 205 194 312 237

 6 2 2 4 
 228 173 315 239 150 178

 6 2 2 5 
 135 149 205 305 161 295

 6 2 2 6 
 171 189 230 94 314 145

 6 2 2 7 
 269 93 150 230 303 251

 6 2 2 8 
 109 180 156 318 207 317

 6 2 2 9 
 116 300 260 191 218 220

 6 2 2 10 
 123 144 302 186 105 201

 6 2 3 1 
 138 123 151 135 124 161

 6 2 3 2 
 139 169 155 138 134 146

 6 2 3 3 
 147 149 137 152 141 167

 6 2 3 4 
 200 169 157 142 156 158

 6 2 3 5 
 148 177 135 146 147 150

 6 2 3 6 
 169 212 157 175 170 113

 6 2 3 7 
 144 168 157 146 153 131

 6 2 3 8 
 160 171 164 132 185 173

 6 2 3 9 
 121 112 157 148 154 157

 6 2 3 10 
 136 127 137 155 147 136

 6 2 4 1 
 297 318 313 294 288 321

 6 2 4 2 
 288 293 308 314 294 315

 6 2 4 3 
 318 272 314 329 300 282

 6 2 4 4 
 340 308 279 292 275 283

 6 2 4 5 
 294 312 298 329 337 286

 6 2 4 6 
 319 333 292 258 291 292

 6 2 4 7 
 314 283 306 283 283 284

 6 2 4 8 
 283 269 289 285 306 286

 6 2 4 9 
 296 274 298 295 274 269

 6 2 4 10 
 323 291 310 341 288 332

 6 3 1 1 
 125 116 121 51 82 51

 6 3 1 2 
 134 99 104 54 87 76

 6 3 1 3 
 63 133 132 82 65 135

 6 3 1 4 
 125 54 91 127 81 70

 6 3 1 5 
 60 126 137 96 82 121

 6 3 1 6 
 82 80 125 98 53 92

 6 3 1 7 
 75 137 106 128 78 106

 6 3 1 8 
 84 79 134 112 58 67

 6 3 1 9 
 52 124 120 54 92 127

 6 3 1 10 
 137 63 62 83 98 126

 6 3 2 1 
 139 264 270 194 177 185

 6 3 2 2 
 266 232 218 191 218 136

 6 3 2 3 
 104 134 96 110 269 154

 6 3 2 4 
 94 200 166 209 275 137

 6 3 2 5 
 214 166 230 155 244 231

 6 3 2 6 
 158 136 101 301 110 289

 6 3 2 7 
 136 149 148 276 148 164

 6 3 2 8 
 184 141 188 142 118 159

 6 3 2 9 
 196 168 91 227 151 308

 6 3 2 10 
 195 287 121 210 93 117

 6 3 3 1 
 119 157 142 158 185 159

 6 3 3 2 
 118 150 118 179 149 150

 6 3 3 3 
 124 159 156 140 142 146

 6 3 3 4 
 126 132 144 131 125 176

 6 3 3 5 
 154 117 167 169 133 144

 6 3 3 6 
 140 163 156 154 176 177

 6 3 3 7 
 132 145 140 124 148 162

 6 3 3 8 
 130 147 127 147 149 159

 6 3 3 9 
 145 164 124 183 117 134

 6 3 3 10 
 164 187 119 141 121 130

 6 3 4 1 
 305 287 282 259 348 324

 6 3 4 2 
 284 294 278 318 335 307

 6 3 4 3 
 285 324 274 301 284 311

 6 3 4 4 
 319 255 292 293 259 327

 6 3 4 5 
 249 310 296 307 291 318

 6 3 4 6 
 287 283 309 290 293 303

 6 3 4 7 
 290 308 289 304 318 314

 6 3 4 8 
 329 313 309 308 298 296

 6 3 4 9 
 307 284 316 308 272 302

 6 3 4 10 
 295 302 293 334 286 289

 6 4 1 1 
 111 112 116 124 88 111

 6 4 1 2 
 109 91 72 139 111 133

 6 4 1 3 
 80 97 127 104 75 139

 6 4 1 4 
 109 78 122 114 119 97

 6 4 1 5 
 124 73 90 115 106 112

 6 4 1 6 
 129 69 94 117 90 78

 6 4 1 7 
 67 74 96 72 70 134

 6 4 1 8 
 84 112 137 56 103 136

 6 4 1 9 
 95 119 93 83 51 64

 6 4 1 10 
 78 117 99 136 81 129

 6 4 2 1 
 92 219 288 151 292 113

 6 4 2 2 
 236 272 290 231 245 188

 6 4 2 3 
 145 318 185 228 268 300

 6 4 2 4 
 145 130 237 314 107 207

 6 4 2 5 
 260 198 241 309 226 130

 6 4 2 6 
 147 215 238 139 183 261

 6 4 2 7 
 308 245 91 94 117 137

 6 4 2 8 
 232 115 194 134 267 101

 6 4 2 9 
 311 216 293 101 93 214

 6 4 2 10 
 188 143 160 264 154 96

 6 4 3 1 
 165 167 128 168 153 159

 6 4 3 2 
 164 168 167 131 172 151

 6 4 3 3 
 168 131 139 135 154 158

 6 4 3 4 
 128 139 117 168 149 144

 6 4 3 5 
 133 149 145 170 154 168

 6 4 3 6 
 151 109 156 159 117 122

 6 4 3 7 
 143 163 145 141 150 166

 6 4 3 8 
 161 157 152 141 162 156

 6 4 3 9 
 160 87 158 127 151 167

 6 4 3 10 
 156 160 135 151 176 154

 6 4 4 1 
 321 306 317 285 306 295

 6 4 4 2 
 273 272 309 303 336 318

 6 4 4 3 
 291 288 297 269 309 327

 6 4 4 4 
 334 278 312 301 300 308

 6 4 4 5 
 319 308 291 323 277 310

 6 4 4 6 
 293 319 297 301 306 272

 6 4 4 7 
 315 300 316 307 307 292

 6 4 4 8 
 284 306 308 325 270 334

 6 4 4 9 
 301 312 334 302 308 294

 6 4 4 10 
 322 294 313 281 252 320

 7 2 1 1 
 50 115 100 99 53 125 131

 7 2 1 2 
 90 139 101 111 114 100 135

 7 2 1 3 
 64 75 76 62 91 65 73

 7 2 1 4 
 109 125 69 112 74 131 140

 7 2 1 5 
 71 97 91 70 126 91 96

 7 2 1 6 
 67 68 114 116 136 68 82

 7 2 1 7 
 119 60 126 54 134 140 110

 7 2 1 8 
 86 105 70 104 103 89 62

 7 2 1 9 
 136 50 133 74 106 89 132

 7 2 1 10 
 138 107 123 99 96 134 131

 7 2 2 1 
 192 256 178 213 240 103 312

 7 2 2 2 
 303 265 173 283 285 260 161

 7 2 2 3 
 257 172 110 127 288 166 198

 7 2 2 4 
 245 233 214 98 199 264 123

 7 2 2 5 
 304 270 102 177 158 198 109

 7 2 2 6 
 130 183 282 193 111 199 283

 7 2 2 7 
 136 124 319 158 297 247 120

 7 2 2 8 
 225 201 129 150 192 202 315

 7 2 2 9 
 308 271 190 249 255 112 187

 7 2 2 10 
 117 141 91 277 311 114 302

 7 2 3 1 
 160 199 165 187 164 152 145

 7 2 3 2 
 162 151 172 192 144 161 162

 7 2 3 3 
 160 106 159 179 187 164 122

 7 2 3 4 
 124 162 157 173 156 158 154

 7 2 3 5 
 125 134 178 150 147 162 131

 7 2 3 6 
 153 142 147 150 152 141 123

 7 2 3 7 
 140 163 156 150 143 148 163

 7 2 3 8 
 160 176 172 142 134 153 144

 7 2 3 9 
 159 118 163 173 147 151 146

 7 2 3 10 
 167 175 145 142 196 182 140

 7 2 4 1 
 292 296 308 309 315 301 328

 7 2 4 2 
 289 291 309 314 286 283 336

 7 2 4 3 
 333 299 307 326 296 334 288

 7 2 4 4 
 286 301 295 297 293 272 306

 7 2 4 5 
 334 309 308 236 318 275 311

 7 2 4 6 
 304 293 308 292 327 264 279

 7 2 4 7 
 316 313 301 251 347 259 295

 7 2 4 8 
 291 277 308 299 248 273 325

 7 2 4 9 
 306 286 307 352 295 314 296

 7 2 4 10 
 267 325 282 280 315 277 294

 7 3 1 1 
 116 53 113 61 90 129 91

 7 3 1 2 
 72 131 99 125 101 75 89

 7 3 1 3 
 57 55 59 56 101 109 130

 7 3 1 4 
 75 109 95 92 115 140 52

 7 3 1 5 
 96 128 66 138 76 127 70

 7 3 1 6 
 83 54 60 134 119 107 133

 7 3 1 7 
 89 65 139 110 95 54 140

 7 3 1 8 
 99 125 100 131 102 117 100

 7 3 1 9 
 139 108 54 64 59 116 101

 7 3 1 10 
 116 50 86 119 118 100 98

 7 3 2 1 
 313 133 151 291 172 203 243

 7 3 2 2 
 151 171 270 95 94 106 131

 7 3 2 3 
 301 182 173 168 240 248 152

 7 3 2 4 
 128 293 111 194 147 105 139

 7 3 2 5 
 312 159 225 260 266 181 123

 7 3 2 6 
 233 189 95 128 278 301 264

 7 3 2 7 
 208 287 199 121 253 175 160

 7 3 2 8 
 198 96 101 174 160 256 133

 7 3 2 9 
 274 265 190 208 249 251 267

 7 3 2 10 
 260 311 270 136 99 237 317

 7 3 3 1 
 146 139 143 139 120 157 150

 7 3 3 2 
 161 146 176 151 145 135 184

 7 3 3 3 
 124 176 154 118 137 156 135

 7 3 3 4 
 149 172 148 183 110 131 179

 7 3 3 5 
 177 167 163 147 153 142 135

 7 3 3 6 
 134 158 170 139 110 149 128

 7 3 3 7 
 143 170 162 167 121 141 150

 7 3 3 8 
 135 129 132 130 154 194 158

 7 3 3 9 
 124 135 114 154 179 168 169

 7 3 3 10 
 145 176 174 161 98 146 123

 7 3 4 1 
 304 273 286 300 269 291 286

 7 3 4 2 
 278 323 279 301 334 308 277

 7 3 4 3 
 284 315 292 290 296 289 311

 7 3 4 4 
 310 290 314 298 310 302 295

 7 3 4 5 
 264 286 281 292 318 328 289

 7 3 4 6 
 274 331 298 301 297 291 316

 7 3 4 7 
 289 292 273 291 323 283 274

 7 3 4 8 
 315 227 297 307 295 282 267

 7 3 4 9 
 279 286 299 300 298 295 316

 7 3 4 10 
 305 290 271 299 301 283 336

 7 4 1 1 
 131 76 97 61 79 50 79

 7 4 1 2 
 129 85 107 60 99 110 68

 7 4 1 3 
 60 128 122 70 72 114 77

 7 4 1 4 
 51 117 74 59 128 54 136

 7 4 1 5 
 63 82 118 98 78 87 131

 7 4 1 6 
 136 118 138 80 90 52 51

 7 4 1 7 
 126 137 88 72 61 61 51

 7 4 1 8 
 59 57 103 95 122 72 101

 7 4 1 9 
 74 71 54 82 74 120 140

 7 4 1 10 
 118 127 66 90 108 96 90

 7 4 2 1 
 199 97 255 135 236 291 249

 7 4 2 2 
 281 123 106 312 270 216 226

 7 4 2 3 
 311 273 234 204 244 144 208

 7 4 2 4 
 93 139 302 100 193 110 255

 7 4 2 5 
 131 125 114 225 226 198 184

 7 4 2 6 
 159 296 251 170 108 274 234

 7 4 2 7 
 190 237 214 150 262 309 132

 7 4 2 8 
 204 219 249 125 180 192 207

 7 4 2 9 
 189 235 290 118 132 261 288

 7 4 2 10 
 164 126 124 198 203 191 184

 7 4 3 1 
 126 147 125 144 139 174 178

 7 4 3 2 
 160 161 163 166 149 143 162

 7 4 3 3 
 124 154 170 140 156 137 167

 7 4 3 4 
 148 147 155 142 147 140 148

 7 4 3 5 
 176 151 154 146 152 149 150

 7 4 3 6 
 138 166 146 142 139 156 139

 7 4 3 7 
 122 149 159 151 148 151 139

 7 4 3 8 
 136 156 153 170 145 146 158

 7 4 3 9 
 143 173 150 154 150 153 115

 7 4 3 10 
 127 158 147 151 136 136 186

 7 4 4 1 
 314 289 261 298 282 296 286

 7 4 4 2 
 287 308 299 270 260 265 272

 7 4 4 3 
 297 288 339 315 266 340 305

 7 4 4 4 
 303 311 332 294 330 305 316

 7 4 4 5 
 277 275 305 315 318 305 266

 7 4 4 6 
 306 303 291 324 312 269 283

 7 4 4 7 
 315 290 310 311 289 313 295

 7 4 4 8 
 342 314 284 296 290 307 305

 7 4 4 9 
 285 329 307 286 336 275 293

 7 4 4 10 
 282 307 305 292 304 301 275

 8 2 1 1 
 55 110 60 101 112 122 121 76

 8 2 1 2 
 130 130 59 56 62 117 79 91

 8 2 1 3 
 113 114 138 88 65 110 51 50

 8 2 1 4 
 95 52 123 55 86 55 60 91

 8 2 1 5 
 124 89 90 99 134 55 83 136

 8 2 1 6 
 60 112 87 95 95 103 125 54

 8 2 1 7 
 65 73 128 132 121 115 70 79

 8 2 1 8 
 121 63 66 88 52 70 72 101

 8 2 1 9 
 61 123 76 113 50 129 124 132

 8 2 1 10 
 66 69 67 104 91 86 139 85

 8 2 2 1 
 121 144 319 146 105 171 113 318

 8 2 2 2 
 197 99 315 119 155 272 146 196

 8 2 2 3 
 155 92 273 187 151 298 297 242

 8 2 2 4 
 278 129 116 203 116 147 204 226

 8 2 2 5 
 313 135 235 264 280 164 162 157

 8 2 2 6 
 320 137 131 294 159 119 205 219

 8 2 2 7 
 160 178 269 241 204 271 308 294

 8 2 2 8 
 163 124 134 166 123 246 179 192

 8 2 2 9 
 218 130 212 214 278 116 231 283

 8 2 2 10 
 126 168 231 186 213 306 318 277

 8 2 3 1 
 137 126 146 145 129 152 164 160

 8 2 3 2 
 188 144 128 133 142 153 158 172

 8 2 3 3 
 151 157 137 136 141 154 168 148

 8 2 3 4 
 146 109 165 165 156 146 162 126

 8 2 3 5 
 149 162 166 111 133 124 147 127

 8 2 3 6 
 159 143 156 168 122 138 139 134

 8 2 3 7 
 148 125 159 150 141 152 144 144

 8 2 3 8 
 136 186 161 136 178 148 154 161

 8 2 3 9 
 120 181 135 163 106 148 131 127

 8 2 3 10 
 141 125 135 157 151 124 165 147

 8 2 4 1 
 293 269 263 274 247 285 247 301

 8 2 4 2 
 282 318 322 290 313 283 308 294

 8 2 4 3 
 266 273 256 321 309 308 305 301

 8 2 4 4 
 326 307 280 279 293 268 292 306

 8 2 4 5 
 282 295 279 317 289 352 317 274

 8 2 4 6 
 347 310 272 282 307 267 292 302

 8 2 4 7 
 323 321 284 298 314 304 320 286

 8 2 4 8 
 273 338 299 310 315 285 295 296

 8 2 4 9 
 292 285 290 320 280 295 285 316

 8 2 4 10 
 318 302 291 306 267 307 308 303

 8 3 1 1 
 92 66 73 121 61 113 110 122

 8 3 1 2 
 53 55 124 110 54 114 73 127

 8 3 1 3 
 67 81 90 124 139 60 126 54

 8 3 1 4 
 119 134 102 57 102 106 112 70

 8 3 1 5 
 122 66 114 59 110 104 116 88

 8 3 1 6 
 96 94 79 92 138 74 128 68

 8 3 1 7 
 129 139 137 59 73 91 108 138

 8 3 1 8 
 60 132 109 88 127 133 85 74

 8 3 1 9 
 96 65 104 115 77 53 120 119

 8 3 1 10 
 55 120 70 89 53 78 60 55

 8 3 2 1 
 314 218 135 162 175 134 287 174

 8 3 2 2 
 178 183 97 138 299 145 251 243

 8 3 2 3 
 188 127 279 203 284 274 94 207

 8 3 2 4 
 125 278 162 310 238 153 127 180

 8 3 2 5 
 315 108 312 94 102 150 283 91

 8 3 2 6 
 272 289 102 293 143 176 109 143

 8 3 2 7 
 100 111 192 213 136 155 239 300

 8 3 2 8 
 231 275 211 190 317 266 162 135

 8 3 2 9 
 97 213 100 242 146 258 317 168

 8 3 2 10 
 153 234 311 229 130 197 173 140

 8 3 3 1 
 149 141 159 192 138 138 147 135

 8 3 3 2 
 161 163 164 137 151 175 160 172

 8 3 3 3 
 143 121 150 163 146 173 139 143

 8 3 3 4 
 139 164 167 176 147 137 161 143

 8 3 3 5 
 151 175 146 172 168 117 132 140

 8 3 3 6 
 121 121 123 159 131 160 125 145

 8 3 3 7 
 172 104 160 163 163 122 153 164

 8 3 3 8 
 122 130 111 167 159 136 142 127

 8 3 3 9 
 157 177 151 154 122 146 151 141

 8 3 3 10 
 183 140 153 149 164 170 159 152

 8 3 4 1 
 298 286 303 294 277 277 282 347

 8 3 4 2 
 301 340 310 338 303 321 319 309

 8 3 4 3 
 296 341 308 271 302 287 280 314

 8 3 4 4 
 258 307 298 285 279 299 309 318

 8 3 4 5 
 309 297 279 244 278 296 296 287

 8 3 4 6 
 322 302 290 308 301 291 332 300

 8 3 4 7 
 248 294 308 264 332 300 267 294

 8 3 4 8 
 309 297 290 299 282 285 323 301

 8 3 4 9 
 304 313 290 307 294 310 308 333

 8 3 4 10 
 295 286 299 319 315 296 295 306

 8 4 1 1 
 73 130 101 100 96 137 96 55

 8 4 1 2 
 112 92 50 54 97 53 130 52

 8 4 1 3 
 100 64 86 126 91 124 140 104

 8 4 1 4 
 81 66 117 87 118 134 93 78

 8 4 1 5 
 136 71 123 69 80 107 133 123

 8 4 1 6 
 130 54 99 60 79 101 104 57

 8 4 1 7 
 104 106 74 111 102 57 95 132

 8 4 1 8 
 96 58 91 75 71 84 130 134

 8 4 1 9 
 70 67 112 107 125 52 126 52

 8 4 1 10 
 106 121 92 139 98 99 68 102

 8 4 2 1 
 315 264 241 290 166 216 264 184

 8 4 2 2 
 313 288 244 288 118 246 217 154

 8 4 2 3 
 303 241 241 119 271 312 241 108

 8 4 2 4 
 137 121 154 125 135 290 130 109

 8 4 2 5 
 315 211 174 235 215 177 283 158

 8 4 2 6 
 251 287 205 308 255 270 290 177

 8 4 2 7 
 180 252 112 261 266 105 228 107

 8 4 2 8 
 189 232 301 196 267 289 253 235

 8 4 2 9 
 164 166 135 202 159 291 313 135

 8 4 2 10 
 175 316 130 291 309 92 315 132

 8 4 3 1 
 126 159 166 167 148 170 143 175

 8 4 3 2 
 156 182 122 126 159 156 150 132

 8 4 3 3 
 164 150 146 120 149 184 124 138

 8 4 3 4 
 133 138 173 140 156 143 136 158

 8 4 3 5 
 160 139 180 191 164 95 128 155

 8 4 3 6 
 196 163 138 112 160 141 135 144

 8 4 3 7 
 157 175 153 140 133 157 144 147

 8 4 3 8 
 133 164 134 125 133 161 172 151

 8 4 3 9 
 136 125 170 145 137 161 150 175

 8 4 3 10 
 179 138 181 137 174 158 134 127

 8 4 4 1 
 313 323 290 330 318 326 283 303

 8 4 4 2 
 306 292 277 278 264 278 288 284

 8 4 4 3 
 290 309 312 279 303 304 326 264

 8 4 4 4 
 299 298 302 287 288 319 283 309

 8 4 4 5 
 309 310 270 352 297 300 276 322

 8 4 4 6 
 306 310 288 299 263 316 309 285

 8 4 4 7 
 278 298 274 306 314 311 297 302

 8 4 4 8 
 328 319 300 316 345 290 306 290

 8 4 4 9 
 289 295 297 325 284 350 318 312

 8 4 4 10 
 283 312 250 263 292 321 287 292

 9 2 1 1 
 132 126 83 69 53 75 100 125 122

 9 2 1 2 
 125 59 126 140 130 104 119 94 86

 9 2 1 3 
 137 69 99 109 126 107 83 117 86

 9 2 1 4 
 51 81 119 104 137 119 84 120 127

 9 2 1 5 
 133 82 65 93 140 111 50 117 66

 9 2 1 6 
 93 58 74 111 58 121 119 90 84

 9 2 1 7 
 124 130 118 88 73 99 104 135 118

 9 2 1 8 
 100 107 93 75 58 70 114 121 127

 9 2 1 9 
 106 71 116 66 132 105 67 95 99

 9 2 1 10 
 62 68 64 139 92 59 58 93 114

 9 2 2 1 
 165 163 135 290 100 151 252 273 296

 9 2 2 2 
 101 99 271 135 260 193 179 298 315

 9 2 2 3 
 250 217 199 145 178 221 218 193 115

 9 2 2 4 
 228 233 267 130 248 287 294 128 273

 9 2 2 5 
 270 98 204 285 115 184 187 198 93

 9 2 2 6 
 145 164 97 291 90 151 195 169 243

 9 2 2 7 
 268 204 126 194 149 221 318 140 185

 9 2 2 8 
 169 140 260 223 315 157 111 154 112

 9 2 2 9 
 228 210 258 185 161 291 179 92 176

 9 2 2 10 
 133 125 258 166 311 130 156 318 306

 9 2 3 1 
 150 145 167 149 187 165 134 176 168

 9 2 3 2 
 160 127 128 150 173 137 177 171 170

 9 2 3 3 
 144 163 145 142 162 124 155 138 114

 9 2 3 4 
 159 137 113 150 147 138 135 139 135

 9 2 3 5 
 141 120 167 158 120 158 121 162 132

 9 2 3 6 
 146 168 139 160 148 156 125 120 150

 9 2 3 7 
 144 140 151 198 150 153 169 179 143

 9 2 3 8 
 139 153 181 136 181 103 150 176 187

 9 2 3 9 
 146 184 138 143 169 179 155 133 158

 9 2 3 10 
 149 142 139 119 162 139 149 132 148

 9 2 4 1 
 349 278 321 313 263 304 347 276 286

 9 2 4 2 
 315 313 287 315 283 294 268 279 290

 9 2 4 3 
 300 305 308 294 297 271 325 300 297

 9 2 4 4 
 310 314 287 288 327 323 280 308 324

 9 2 4 5 
 285 307 327 318 299 322 300 281 289

 9 2 4 6 
 277 290 309 306 294 317 278 271 289

 9 2 4 7 
 285 289 276 322 305 315 294 288 310

 9 2 4 8 
 288 298 271 329 332 246 281 323 319

 9 2 4 9 
 254 318 325 285 303 280 306 314 302

 9 2 4 10 
 290 277 303 325 305 342 318 289 292

 9 3 1 1 
 77 75 66 73 61 87 83 64 80

 9 3 1 2 
 87 139 93 120 96 131 87 101 114

 9 3 1 3 
 67 67 124 131 115 138 118 123 134

 9 3 1 4 
 138 121 97 136 134 92 135 55 112

 9 3 1 5 
 111 108 104 88 115 126 82 132 80

 9 3 1 6 
 99 90 126 108 140 61 53 61 140

 9 3 1 7 
 71 89 83 76 99 97 112 111 85

 9 3 1 8 
 75 62 82 131 111 117 53 107 96

 9 3 1 9 
 103 111 99 136 68 78 117 64 130

 9 3 1 10 
 73 84 80 111 116 81 106 124 130

 9 3 2 1 
 91 238 267 91 137 237 113 126 199

 9 3 2 2 
 197 186 202 156 295 179 206 289 91

 9 3 2 3 
 182 117 210 260 259 303 276 288 103

 9 3 2 4 
 267 153 238 208 139 261 317 175 290

 9 3 2 5 
 262 191 101 280 119 276 180 135 231

 9 3 2 6 
 118 227 215 194 264 163 90 315 122

 9 3 2 7 
 276 292 166 210 179 239 99 109 195

 9 3 2 8 
 268 283 214 94 179 277 194 183 291

 9 3 2 9 
 171 210 315 256 243 135 203 318 173

 9 3 2 10 
 118 221 310 206 252 174 186 267 184

 9 3 3 1 
 160 135 143 130 143 129 141 150 159

 9 3 3 2 
 174 118 164 113 162 180 171 126 172

 9 3 3 3 
 167 178 149 158 190 172 138 151 171

 9 3 3 4 
 165 179 151 157 138 150 160 127 141

 9 3 3 5 
 172 144 178 151 164 140 152 177 163

 9 3 3 6 
 156 148 140 160 158 135 138 160 144

 9 3 3 7 
 135 141 117 183 160 172 131 139 149

 9 3 3 8 
 184 146 144 154 148 178 179 176 144

 9 3 3 9 
 144 151 124 151 142 154 145 129 164

 9 3 3 10 
 164 149 145 158 161 135 136 139 155

 9 3 4 1 
 282 287 296 265 323 292 285 300 287

 9 3 4 2 
 300 296 339 307 295 286 316 321 275

 9 3 4 3 
 313 331 283 305 309 295 284 297 276

 9 3 4 4 
 307 281 283 319 299 310 299 289 314

 9 3 4 5 
 285 322 313 306 319 290 302 279 316

 9 3 4 6 
 293 306 299 262 278 294 324 315 300

 9 3 4 7 
 311 290 299 297 317 258 318 357 324

 9 3 4 8 
 292 313 332 297 305 287 291 296 320

 9 3 4 9 
 332 309 326 333 329 301 287 300 313

 9 3 4 10 
 282 324 298 287 287 307 318 296 264

 9 4 1 1 
 99 103 132 117 83 133 85 122 59

 9 4 1 2 
 132 109 69 125 68 107 139 135 61

 9 4 1 3 
 106 60 113 100 79 112 71 60 77

 9 4 1 4 
 81 102 82 134 75 52 64 82 140

 9 4 1 5 
 84 103 115 107 115 114 111 129 57

 9 4 1 6 
 131 55 68 111 108 129 132 117 112

 9 4 1 7 
 53 115 60 68 106 67 83 63 93

 9 4 1 8 
 126 100 124 97 85 95 62 135 82

 9 4 1 9 
 87 112 116 62 55 86 75 75 60

 9 4 1 10 
 69 139 136 103 99 57 68 60 86

 9 4 2 1 
 92 169 194 290 243 226 257 156 143

 9 4 2 2 
 168 188 130 141 176 189 158 122 149

 9 4 2 3 
 241 195 258 221 304 292 156 161 256

 9 4 2 4 
 160 219 165 149 220 207 140 140 104

 9 4 2 5 
 222 215 109 247 165 262 156 145 317

 9 4 2 6 
 264 171 280 249 199 109 184 319 127

 9 4 2 7 
 318 288 109 319 264 210 115 155 291

 9 4 2 8 
 191 203 115 178 148 319 292 261 258

 9 4 2 9 
 114 206 125 304 137 129 171 283 158

 9 4 2 10 
 186 293 198 276 125 177 218 241 169

 9 4 3 1 
 152 139 132 151 145 115 159 125 118

 9 4 3 2 
 149 159 130 174 147 128 135 154 169

 9 4 3 3 
 157 128 140 133 143 139 184 117 163

 9 4 3 4 
 154 133 170 117 157 127 142 132 144

 9 4 3 5 
 146 128 152 130 149 124 172 141 148

 9 4 3 6 
 141 168 153 153 164 125 148 180 151

 9 4 3 7 
 166 131 134 111 137 131 166 132 163

 9 4 3 8 
 156 144 157 146 159 114 100 137 171

 9 4 3 9 
 164 166 153 166 176 192 149 155 147

 9 4 3 10 
 148 146 164 153 140 194 145 174 108

 9 4 4 1 
 268 312 290 270 315 310 304 296 286

 9 4 4 2 
 273 284 303 269 287 321 322 282 288

 9 4 4 3 
 303 299 329 293 312 323 293 261 300

 9 4 4 4 
 334 285 324 315 323 265 312 306 301

 9 4 4 5 
 285 308 312 307 335 296 303 285 293

 9 4 4 6 
 293 303 278 318 315 315 301 265 302

 9 4 4 7 
 297 273 290 270 272 312 334 319 280

 9 4 4 8 
 286 313 305 282 285 291 306 279 320

 9 4 4 9 
 283 326 308 292 325 282 274 311 308

 9 4 4 10 
 331 337 339 302 331 301 328 298 295

 10 2 1 1 
 112 128 71 66 105 50 62 102 55 83

 10 2 1 2 
 59 133 95 54 51 70 120 125 125 132

 10 2 1 3 
 107 109 134 112 73 136 103 109 104 96

 10 2 1 4 
 100 50 87 72 73 118 111 85 101 92

 10 2 1 5 
 134 131 85 108 119 118 59 102 104 51

 10 2 1 6 
 57 61 117 70 66 116 80 88 128 128

 10 2 1 7 
 121 78 64 135 63 57 108 73 137 109

 10 2 1 8 
 127 98 129 93 104 126 56 121 106 71

 10 2 1 9 
 102 90 59 122 65 80 124 114 77 97

 10 2 1 10 
 103 51 62 71 62 73 116 77 89 82

 10 2 2 1 
 185 151 260 221 239 208 245 129 278 98

 10 2 2 2 
 94 264 225 127 251 198 310 265 194 315

 10 2 2 3 
 152 161 267 223 240 185 141 90 230 231

 10 2 2 4 
 164 94 137 305 199 144 267 280 232 219

 10 2 2 5 
 176 177 252 111 198 302 287 256 98 283

 10 2 2 6 
 213 187 288 101 164 110 174 192 288 272

 10 2 2 7 
 117 278 281 127 309 193 139 265 217 280

 10 2 2 8 
 317 143 225 299 212 312 131 96 96 223

 10 2 2 9 
 155 126 149 183 99 258 114 276 168 150

 10 2 2 10 
 159 183 242 211 313 107 229 222 194 150

 10 2 3 1 
 155 133 154 165 152 149 139 155 159 138

 10 2 3 2 
 160 130 139 146 165 175 138 172 164 166

 10 2 3 3 
 122 129 111 149 160 130 153 140 126 161

 10 2 3 4 
 145 143 121 107 173 127 142 150 149 154

 10 2 3 5 
 158 126 138 147 137 156 212 151 149 141

 10 2 3 6 
 152 125 174 114 167 147 170 158 136 125

 10 2 3 7 
 153 141 166 169 152 180 187 132 143 156

 10 2 3 8 
 153 173 156 144 149 185 154 140 131 174

 10 2 3 9 
 140 147 116 136 137 126 148 166 157 134

 10 2 3 10 
 119 137 207 150 160 156 132 134 159 157

 10 2 4 1 
 336 309 299 286 268 294 285 282 324 303

 10 2 4 2 
 296 325 282 281 296 316 281 276 301 319

 10 2 4 3 
 310 282 319 298 287 290 282 308 308 316

 10 2 4 4 
 312 299 297 319 260 262 331 271 295 307

 10 2 4 5 
 311 334 309 303 293 293 313 300 278 311

 10 2 4 6 
 325 310 295 312 302 282 270 321 310 273

 10 2 4 7 
 308 286 317 293 309 288 309 253 276 261

 10 2 4 8 
 315 295 294 346 290 292 317 276 278 296

 10 2 4 9 
 312 309 291 278 337 307 302 300 293 278

 10 2 4 10 
 313 290 268 308 283 261 300 299 322 298

 10 3 1 1 
 130 61 86 96 98 83 52 107 109 72

 10 3 1 2 
 129 83 140 97 130 96 124 64 59 113

 10 3 1 3 
 51 110 131 100 50 129 68 132 73 110

 10 3 1 4 
 116 132 101 85 139 121 94 72 113 128

 10 3 1 5 
 53 62 134 140 63 108 129 60 124 93

 10 3 1 6 
 60 99 77 70 138 53 52 139 128 99

 10 3 1 7 
 109 134 64 68 55 100 56 126 57 117

 10 3 1 8 
 132 63 69 77 97 100 94 83 61 79

 10 3 1 9 
 71 106 99 100 51 115 136 112 73 62

 10 3 1 10 
 67 91 86 67 91 112 75 140 101 56

 10 3 2 1 
 292 279 208 99 177 239 207 301 123 142

 10 3 2 2 
 116 191 183 172 239 132 290 292 223 278

 10 3 2 3 
 194 110 169 227 93 285 138 147 225 224

 10 3 2 4 
 149 302 305 237 253 132 195 258 193 220

 10 3 2 5 
 94 202 109 295 249 318 320 102 115 233

 10 3 2 6 
 224 239 209 289 296 136 227 266 138 136

 10 3 2 7 
 262 137 213 161 185 288 315 252 281 150

 10 3 2 8 
 114 149 173 261 96 278 133 105 203 293

 10 3 2 9 
 249 197 271 173 132 305 229 274 157 226

 10 3 2 10 
 214 292 96 320 91 282 138 247 296 302

 10 3 3 1 
 154 133 155 154 141 165 186 149 145 159

 10 3 3 2 
 145 151 136 168 166 141 153 159 139 140

 10 3 3 3 
 169 133 171 137 140 141 128 139 130 164

 10 3 3 4 
 143 178 141 174 156 103 117 161 134 140

 10 3 3 5 
 198 155 138 143 136 161 150 139 163 205

 10 3 3 6 
 157 165 150 147 118 163 174 153 155 138

 10 3 3 7 
 171 173 133 145 154 152 193 147 139 152

 10 3 3 8 
 125 162 141 142 138 138 183 140 156 134

 10 3 3 9 
 163 137 149 154 152 135 174 169 124 141

 10 3 3 10 
 165 168 162 150 132 143 139 163 161 153

 10 3 4 1 
 300 356 262 282 303 323 289 345 310 324

 10 3 4 2 
 299 338 294 274 307 279 330 286 269 303

 10 3 4 3 
 318 333 296 299 319 301 293 275 321 320

 10 3 4 4 
 312 326 323 334 284 319 309 285 319 301

 10 3 4 5 
 286 220 293 276 329 327 316 292 274 323

 10 3 4 6 
 322 306 323 313 302 321 283 286 293 300

 10 3 4 7 
 284 314 258 310 278 337 312 315 300 291

 10 3 4 8 
 293 313 338 275 294 281 305 287 316 297

 10 3 4 9 
 264 297 283 300 284 289 304 311 297 312

 10 3 4 10 
 308 353 319 307 306 349 259 305 325 292

 10 4 1 1 
 92 122 129 91 134 107 89 58 80 133

 10 4 1 2 
 62 55 84 104 117 53 88 103 121 98

 10 4 1 3 
 57 73 109 53 128 136 118 88 90 138

 10 4 1 4 
 89 56 128 93 94 96 126 108 132 112

 10 4 1 5 
 138 82 54 114 135 105 105 102 52 68

 10 4 1 6 
 137 104 121 68 97 103 110 135 72 84

 10 4 1 7 
 57 59 77 88 123 90 54 109 130 56

 10 4 1 8 
 121 62 119 136 127 50 85 67 78 109

 10 4 1 9 
 98 72 75 59 114 103 140 119 91 54

 10 4 1 10 
 127 76 137 138 107 67 71 99 54 75

 10 4 2 1 
 306 119 307 167 244 92 125 161 205 212

 10 4 2 2 
 108 131 96 269 237 296 292 263 108 286

 10 4 2 3 
 285 223 98 158 281 271 179 98 288 303

 10 4 2 4 
 125 99 230 209 228 214 315 210 309 194

 10 4 2 5 
 240 268 256 147 129 101 269 96 106 274

 10 4 2 6 
 292 170 317 273 231 309 133 177 248 226

 10 4 2 7 
 291 295 163 270 270 157 237 243 256 122

 10 4 2 8 
 101 98 186 213 203 142 255 127 128 289

 10 4 2 9 
 117 270 114 102 151 237 298 249 192 237

 10 4 2 10 
 94 138 203 176 203 275 136 287 195 314

 10 4 3 1 
 142 153 182 134 148 135 147 174 143 159

 10 4 3 2 
 139 162 177 134 152 141 140 133 169 169

 10 4 3 3 
 155 172 137 171 129 130 180 153 144 160

 10 4 3 4 
 143 153 173 156 134 128 131 178 115 147

 10 4 3 5 
 147 139 127 133 131 159 171 148 145 154

 10 4 3 6 
 155 168 183 184 141 156 110 149 125 144

 10 4 3 7 
 133 140 165 144 155 167 159 185 156 166

 10 4 3 8 
 142 160 150 147 168 111 190 135 149 133

 10 4 3 9 
 162 156 128 167 149 123 168 158 158 157

 10 4 3 10 
 143 162 160 161 155 168 152 169 141 129

 10 4 4 1 
 312 277 293 297 288 292 266 323 301 287

 10 4 4 2 
 282 312 303 299 289 325 260 319 308 336

 10 4 4 3 
 299 262 275 287 300 313 291 287 304 293

 10 4 4 4 
 274 300 289 282 323 291 299 297 323 323

 10 4 4 5 
 311 310 269 300 279 317 310 309 271 283

 10 4 4 6 
 297 293 319 320 290 326 267 328 293 304

 10 4 4 7 
 299 300 280 284 307 307 281 289 295 298

 10 4 4 8 
 308 275 302 283 315 303 279 239 309 281

 10 4 4 9 
 298 316 275 291 307 291 334 303 319 298

 10 4 4 10 
 307 321 315 351 302 319 273 311 281 319

 15 3 1 1 
 134 89 55 53 107 114 112 86 85 56 126 123 70 106 85

 15 3 1 2 
 116 129 91 133 91 123 89 139 106 106 130 99 106 95 54

 15 3 1 3 
 118 78 58 61 83 73 80 132 103 65 75 119 119 111 62

 15 3 1 4 
 127 58 70 118 82 94 92 131 90 101 97 132 72 115 106

 15 3 1 5 
 121 84 90 71 50 124 119 52 94 66 118 120 101 71 68

 15 3 1 6 
 69 62 127 98 124 72 118 112 76 102 67 75 92 62 98

 15 3 1 7 
 130 104 104 76 77 111 128 127 68 106 135 67 56 91 51

 15 3 1 8 
 55 67 113 106 105 118 72 106 100 108 127 126 140 83 61

 15 3 1 9 
 68 129 84 78 85 83 103 57 68 119 80 119 116 132 128

 15 3 1 10 
 91 102 62 83 110 59 77 138 113 97 52 62 94 108 83

 15 3 2 1 
 214 271 215 171 313 317 258 91 151 231 238 274 264 170 212

 15 3 2 2 
 251 184 190 151 293 158 205 298 300 154 276 179 266 194 198

 15 3 2 3 
 195 307 270 269 136 242 249 263 194 220 114 92 118 134 179

 15 3 2 4 
 278 268 201 259 123 199 233 296 179 290 165 260 303 119 313

 15 3 2 5 
 94 254 209 192 247 109 136 284 149 117 105 112 113 98 133

 15 3 2 6 
 225 161 173 144 313 153 171 145 130 100 203 316 119 170 314

 15 3 2 7 
 102 242 114 240 194 290 150 280 301 143 224 154 195 181 198

 15 3 2 8 
 103 261 224 238 308 174 258 171 226 298 189 187 123 150 184

 15 3 2 9 
 252 141 183 200 111 196 265 222 218 103 205 283 240 320 142

 15 3 2 10 
 257 260 148 266 93 129 310 288 209 126 95 152 275 134 148

 15 3 3 1 
 141 159 119 194 147 175 147 118 167 148 154 131 164 144 130

 15 3 3 2 
 179 176 171 177 142 156 127 124 143 143 137 166 154 173 138

 15 3 3 3 
 145 192 126 142 160 142 136 158 179 152 138 153 168 151 116

 15 3 3 4 
 143 135 179 144 169 175 135 162 143 169 158 148 164 164 148

 15 3 3 5 
 159 153 135 109 188 135 138 128 194 145 180 181 150 127 147

 15 3 3 6 
 171 122 135 160 131 171 126 131 149 177 158 174 146 132 133

 15 3 3 7 
 156 156 152 119 139 121 114 111 150 142 185 127 171 154 147

 15 3 3 8 
 171 127 134 168 157 119 182 148 161 162 141 135 177 156 157

 15 3 3 9 
 152 147 184 138 138 158 140 168 119 148 100 137 131 156 176

 15 3 3 10 
 137 155 152 165 175 127 153 143 152 156 158 119 155 155 179

 15 3 4 1 
 325 305 288 313 313 300 323 307 319 318 298 311 309 272 294

 15 3 4 2 
 280 258 297 294 298 273 298 309 312 278 304 333 290 313 260

 15 3 4 3 
 289 276 286 340 288 314 317 281 304 312 315 307 293 302 254

 15 3 4 4 
 301 315 295 318 305 298 265 341 299 303 320 294 269 291 320

 15 3 4 5 
 300 318 282 324 325 250 312 255 299 320 299 291 297 298 316

 15 3 4 6 
 290 317 296 278 299 329 276 315 330 304 340 312 278 317 315

 15 3 4 7 
 279 307 310 323 327 332 330 307 320 316 267 267 280 302 292

 15 3 4 8 
 268 294 293 333 315 311 292 289 284 302 286 263 297 258 349

 15 3 4 9 
 315 269 287 285 311 295 299 307 274 294 331 338 305 287 314

 15 3 4 10 
 292 320 279 290 299 303 285 284 317 268 309 283 274 273 297

 15 4 1 1 
 108 102 112 113 108 108 72 78 127 140 134 110 112 98 130

 15 4 1 2 
 89 137 134 101 83 122 98 105 105 68 87 92 101 52 94

 15 4 1 3 
 133 51 137 94 72 93 118 78 63 90 53 139 60 115 63

 15 4 1 4 
 69 110 129 130 136 121 60 131 129 115 130 132 63 107 70

 15 4 1 5 
 50 93 77 96 135 123 129 95 74 92 60 135 68 130 106

 15 4 1 6 
 128 134 133 90 105 66 98 107 105 95 80 138 74 93 59

 15 4 1 7 
 58 127 75 116 132 129 85 76 118 119 140 118 100 62 124

 15 4 1 8 
 102 107 52 103 101 110 92 104 58 67 111 108 60 132 112

 15 4 1 9 
 94 134 54 65 87 123 62 107 76 122 130 107 140 129 129

 15 4 1 10 
 93 84 86 72 60 99 78 123 130 87 53 126 72 82 112

 15 4 2 1 
 140 306 206 187 313 122 275 265 279 257 189 292 143 272 210

 15 4 2 2 
 317 208 259 103 111 95 189 188 90 205 206 175 319 213 285

 15 4 2 3 
 314 219 243 315 248 253 289 175 275 148 195 195 211 264 297

 15 4 2 4 
 254 236 106 264 98 212 166 100 238 283 204 254 155 145 305

 15 4 2 5 
 215 320 233 103 165 142 229 222 176 252 244 233 297 285 176

 15 4 2 6 
 225 231 272 203 184 211 212 209 316 187 196 246 168 153 249

 15 4 2 7 
 99 162 241 225 251 135 290 161 169 242 299 106 273 225 131

 15 4 2 8 
 184 266 203 98 245 233 127 146 243 144 117 272 191 305 225

 15 4 2 9 
 101 130 267 302 149 241 284 181 268 114 217 268 201 166 134

 15 4 2 10 
 182 255 310 227 171 183 109 166 289 255 234 263 162 114 130

 15 4 3 1 
 146 164 152 126 182 147 146 130 132 157 124 135 133 166 123

 15 4 3 2 
 157 153 175 145 150 141 147 127 152 133 186 163 196 150 169

 15 4 3 3 
 131 153 168 136 181 155 145 169 160 140 176 153 150 164 134

 15 4 3 4 
 129 135 156 133 183 148 153 143 143 158 146 148 154 163 177

 15 4 3 5 
 134 117 171 138 159 128 139 132 144 154 157 136 145 180 179

 15 4 3 6 
 152 175 141 151 178 109 152 156 169 186 159 151 156 127 136

 15 4 3 7 
 164 186 154 177 127 137 170 161 156 179 159 165 145 115 160

 15 4 3 8 
 159 158 128 162 170 173 143 154 144 164 151 167 127 152 145

 15 4 3 9 
 176 137 172 179 177 167 171 180 137 169 112 150 190 155 143

 15 4 3 10 
 102 169 160 151 178 172 141 156 166 148 131 174 97 174 104

 15 4 4 1 
 283 260 317 263 286 306 307 307 284 310 325 288 300 308 284

 15 4 4 2 
 300 301 262 277 314 330 342 319 280 318 298 267 280 357 277

 15 4 4 3 
 264 267 329 313 332 297 312 306 298 300 245 319 300 270 263

 15 4 4 4 
 314 289 288 367 255 311 312 308 303 312 329 290 268 336 304

 15 4 4 5 
 303 268 307 272 280 297 308 278 300 282 301 310 293 298 312

 15 4 4 6 
 333 274 311 279 282 318 317 326 280 288 293 298 284 292 282

 15 4 4 7 
 295 320 288 306 303 321 298 311 331 305 288 279 311 275 333

 15 4 4 8 
 299 314 311 300 340 334 323 262 317 291 285 311 334 310 323

 15 4 4 9 
 295 295 288 288 268 301 278 298 272 321 281 297 264 252 305

 15 4 4 10 
 303 328 313 284 306 283 333 302 319 282 300 247 333 308 288

 15 5 1 1 
 57 53 92 107 67 84 101 116 88 61 68 106 118 140 120

 15 5 1 2 
 77 127 136 133 94 104 52 132 71 55 137 105 90 96 73

 15 5 1 3 
 113 119 122 86 134 57 94 92 82 127 125 87 115 106 87

 15 5 1 4 
 73 132 73 66 134 92 51 93 97 98 56 94 132 115 127

 15 5 1 5 
 70 131 56 103 131 50 67 107 127 90 60 67 84 77 134

 15 5 1 6 
 68 56 139 51 137 107 81 104 134 122 124 121 101 105 59

 15 5 1 7 
 140 134 108 56 87 51 83 93 116 104 99 85 138 90 103

 15 5 1 8 
 98 136 89 115 99 72 136 58 79 100 52 138 91 101 64

 15 5 1 9 
 127 66 136 85 116 106 58 78 72 112 129 79 62 105 70

 15 5 1 10 
 130 50 87 100 101 84 79 50 73 130 86 67 73 111 92

 15 5 2 1 
 127 262 203 228 268 141 270 208 150 109 318 266 137 126 99

 15 5 2 2 
 230 106 92 105 265 271 224 149 172 199 229 187 187 310 129

 15 5 2 3 
 244 119 143 192 311 301 304 240 156 109 135 226 264 275 189

 15 5 2 4 
 166 179 121 144 218 285 259 202 307 279 109 119 256 307 162

 15 5 2 5 
 138 108 224 183 160 306 272 137 135 247 93 105 108 316 210

 15 5 2 6 
 230 303 158 147 98 97 164 305 155 225 271 193 218 112 302

 15 5 2 7 
 277 168 282 303 122 320 153 122 187 92 112 275 110 254 201

 15 5 2 8 
 95 94 128 127 141 236 240 91 119 308 158 156 315 199 117

 15 5 2 9 
 146 206 258 170 174 221 200 118 104 163 140 125 111 111 229

 15 5 2 10 
 162 152 186 262 95 192 184 240 243 225 316 250 107 161 309

 15 5 3 1 
 139 167 132 156 187 115 184 174 128 149 151 128 151 181 141

 15 5 3 2 
 153 166 131 131 162 122 153 136 117 149 162 152 157 154 155

 15 5 3 3 
 169 162 155 176 140 145 147 162 135 136 151 139 166 156 162

 15 5 3 4 
 162 127 168 154 141 146 164 146 160 169 171 155 120 137 172

 15 5 3 5 
 156 157 173 166 125 158 155 133 155 139 149 162 150 150 129

 15 5 3 6 
 149 120 124 137 140 162 118 153 145 115 136 135 138 142 153

 15 5 3 7 
 158 123 159 146 177 153 165 156 121 118 124 157 145 146 136

 15 5 3 8 
 134 147 164 168 189 152 139 162 141 157 171 123 148 143 154

 15 5 3 9 
 150 129 178 186 131 123 129 129 138 131 149 152 141 144 134

 15 5 3 10 
 111 174 131 153 149 170 129 170 152 160 142 146 158 158 145

 15 5 4 1 
 295 303 294 302 287 300 265 360 303 340 302 295 308 331 306

 15 5 4 2 
 280 289 276 285 283 331 275 328 308 319 280 325 301 314 318

 15 5 4 3 
 267 265 295 290 304 341 263 324 293 303 338 322 290 266 278

 15 5 4 4 
 293 269 285 340 300 314 305 357 296 277 287 306 276 298 305

 15 5 4 5 
 286 291 324 301 309 309 262 303 305 332 291 284 302 261 283

 15 5 4 6 
 291 293 292 286 279 322 345 293 319 296 270 312 329 292 280

 15 5 4 7 
 274 311 306 288 264 305 317 316 286 319 328 311 305 298 294

 15 5 4 8 
 295 307 295 287 304 292 310 298 283 343 336 303 288 320 268

 15 5 4 9 
 287 289 311 298 279 279 283 318 320 277 286 313 327 281 311

 15 5 4 10 
 284 317 312 286 310 266 298 303 322 312 338 317 297 275 313

 15 6 1 1 
 115 118 98 116 82 75 66 129 100 83 62 67 55 127 107

 15 6 1 2 
 56 139 112 75 62 96 78 124 98 104 53 74 124 110 52

 15 6 1 3 
 95 97 55 63 62 104 56 139 69 88 124 69 75 54 52

 15 6 1 4 
 85 84 136 57 68 113 121 128 137 75 118 131 72 97 140

 15 6 1 5 
 129 135 120 61 80 94 79 99 131 110 80 137 121 81 123

 15 6 1 6 
 82 113 101 135 87 137 53 112 100 64 140 140 104 53 88

 15 6 1 7 
 110 57 95 78 54 125 50 140 80 100 60 84 136 99 92

 15 6 1 8 
 63 131 123 55 94 118 59 72 51 106 53 138 126 79 119

 15 6 1 9 
 63 76 133 90 104 68 115 135 98 132 70 118 86 59 104

 15 6 1 10 
 94 125 64 122 79 71 119 77 76 100 129 113 55 54 80

 15 6 2 1 
 180 204 269 160 277 174 115 227 111 270 117 208 174 308 312

 15 6 2 2 
 136 309 138 95 97 107 143 124 304 151 138 178 225 197 201

 15 6 2 3 
 113 270 193 101 314 195 273 314 188 134 233 283 151 276 218

 15 6 2 4 
 304 210 121 153 133 127 229 232 158 295 153 299 216 282 207

 15 6 2 5 
 157 252 300 239 156 107 139 149 252 312 304 286 309 276 195

 15 6 2 6 
 172 122 279 235 208 313 224 255 225 297 92 250 168 168 253

 15 6 2 7 
 314 198 279 177 123 129 131 166 180 178 91 213 214 117 133

 15 6 2 8 
 247 224 301 226 215 241 269 190 210 305 161 317 111 262 107

 15 6 2 9 
 122 116 118 180 127 133 206 191 109 92 109 180 139 239 114

 15 6 2 10 
 209 213 133 148 158 113 216 103 136 259 219 293 154 147 201

 15 6 3 1 
 144 145 165 157 146 147 139 126 130 147 177 177 176 138 156

 15 6 3 2 
 173 159 136 155 157 154 130 135 138 120 143 152 155 185 152

 15 6 3 3 
 162 140 166 165 171 166 117 158 166 135 143 151 164 133 130

 15 6 3 4 
 134 125 152 151 135 161 168 134 152 168 193 163 155 155 126

 15 6 3 5 
 143 150 177 142 117 153 160 163 152 123 136 153 157 148 162

 15 6 3 6 
 114 119 166 130 124 134 157 117 138 170 179 155 173 189 172

 15 6 3 7 
 135 160 178 135 154 100 144 114 146 161 137 150 134 163 139

 15 6 3 8 
 123 190 144 151 128 134 162 154 146 130 150 115 142 173 157

 15 6 3 9 
 144 152 147 135 145 153 121 130 158 170 161 141 167 161 159

 15 6 3 10 
 147 167 117 168 141 174 160 153 147 159 147 169 180 162 135

 15 6 4 1 
 298 285 292 319 236 286 304 272 316 313 334 310 324 271 316

 15 6 4 2 
 298 328 333 284 299 336 305 301 299 320 285 315 270 326 308

 15 6 4 3 
 305 272 308 320 295 319 304 321 275 313 284 286 288 276 283

 15 6 4 4 
 309 300 279 295 319 298 297 294 309 293 298 355 320 290 297

 15 6 4 5 
 293 331 291 286 301 314 335 297 281 285 289 263 278 314 284

 15 6 4 6 
 276 286 296 323 303 322 290 316 315 270 267 313 319 339 309

 15 6 4 7 
 294 295 274 313 288 299 312 314 286 284 293 305 314 296 293

 15 6 4 8 
 305 276 274 296 311 329 319 280 301 337 304 284 311 315 290

 15 6 4 9 
 303 313 311 295 327 279 308 318 291 260 312 315 290 319 288

 15 6 4 10 
 332 305 298 327 327 320 267 298 291 299 312 341 317 292 318

 20 3 1 1 
 139 116 73 66 106 54 125 139 134 77 73 69 129 82 50 72 126 83 50 54

 20 3 1 2 
 89 109 88 94 129 139 77 102 139 132 127 106 90 112 89 73 85 115 72 67

 20 3 1 3 
 137 54 129 95 54 61 75 64 95 110 92 66 68 130 111 108 107 129 73 73

 20 3 1 4 
 62 138 108 122 120 60 69 119 112 100 80 110 69 112 102 100 92 131 84 121

 20 3 1 5 
 87 72 68 126 61 66 112 132 122 56 126 110 115 83 126 58 91 130 53 118

 20 3 1 6 
 75 133 84 67 124 93 118 50 106 76 89 114 65 106 107 122 65 116 124 114

 20 3 1 7 
 93 94 116 74 53 62 109 105 50 77 76 100 83 82 110 95 117 118 140 59

 20 3 1 8 
 81 77 128 108 93 104 93 130 109 105 92 111 54 53 105 116 57 120 104 111

 20 3 1 9 
 79 108 136 113 75 114 124 129 101 72 67 64 97 126 80 98 80 65 112 68

 20 3 1 10 
 51 60 80 93 55 69 95 52 133 62 102 140 102 100 52 135 120 137 110 129

 20 3 2 1 
 266 98 121 137 201 207 224 150 251 181 240 117 292 125 275 106 123 278 196 169

 20 3 2 2 
 278 288 189 103 283 268 104 258 299 114 144 297 109 153 110 211 312 318 238 134

 20 3 2 3 
 234 243 104 305 223 204 109 180 268 182 293 234 103 249 273 310 225 165 155 194

 20 3 2 4 
 133 133 274 195 167 311 276 198 233 274 225 135 186 289 164 242 272 223 186 208

 20 3 2 5 
 286 291 215 280 213 316 261 153 150 277 104 245 95 241 155 204 241 156 262 95

 20 3 2 6 
 246 258 130 259 229 129 244 98 158 117 108 164 136 283 178 172 97 150 184 109

 20 3 2 7 
 120 191 100 206 113 294 186 259 145 155 126 262 300 270 135 200 168 258 155 251

 20 3 2 8 
 187 195 116 138 314 97 150 108 264 248 209 275 146 317 180 270 112 260 277 176

 20 3 2 9 
 169 110 178 237 307 248 296 298 185 172 293 182 102 182 152 105 175 253 157 120

 20 3 2 10 
 227 258 180 242 151 229 106 168 180 215 243 288 285 173 157 315 308 144 177 214

 20 3 3 1 
 157 113 221 162 161 153 155 126 133 131 178 163 175 160 184 158 165 142 152 156

 20 3 3 2 
 146 163 150 160 173 134 119 122 136 160 153 138 149 108 156 160 132 148 141 151

 20 3 3 3 
 178 138 121 167 159 166 213 158 150 131 127 163 141 148 146 124 146 146 144 145

 20 3 3 4 
 182 135 144 126 119 143 158 125 135 166 161 175 132 133 152 160 165 139 156 159

 20 3 3 5 
 139 164 148 148 105 156 130 144 141 137 142 153 144 159 159 135 182 157 151 112

 20 3 3 6 
 138 156 152 157 151 145 146 142 130 167 123 160 153 150 182 165 161 129 121 153

 20 3 3 7 
 104 160 129 144 135 128 125 128 164 154 161 160 144 117 184 143 151 115 196 195

 20 3 3 8 
 159 121 117 174 133 162 111 147 152 165 127 116 157 159 175 151 161 165 139 148

 20 3 3 9 
 145 145 148 142 135 165 161 122 168 149 127 158 129 136 185 150 169 191 138 126

 20 3 3 10 
 143 171 168 136 154 142 153 158 154 170 149 155 166 147 140 151 157 132 118 162

 20 3 4 1 
 316 321 300 286 302 314 318 277 298 307 258 306 286 307 304 322 281 263 299 260

 20 3 4 2 
 346 311 307 321 280 287 275 299 329 321 284 318 319 312 333 295 273 302 297 289

 20 3 4 3 
 285 339 284 307 302 312 311 272 305 320 303 279 286 291 285 292 280 278 309 276

 20 3 4 4 
 290 306 298 350 327 283 316 309 308 293 299 308 291 273 309 310 305 299 297 323

 20 3 4 5 
 303 341 293 319 317 293 272 292 326 299 313 304 284 340 289 276 298 315 307 312

 20 3 4 6 
 297 322 283 323 260 282 288 312 290 272 304 343 328 334 358 324 268 332 282 278

 20 3 4 7 
 312 308 311 321 314 296 311 297 218 286 273 318 272 320 303 271 286 307 342 356

 20 3 4 8 
 285 310 306 306 337 289 308 334 302 321 313 327 308 306 298 305 345 296 298 298

 20 3 4 9 
 271 290 284 268 283 337 291 315 318 320 321 278 304 280 336 317 261 346 314 300

 20 3 4 10 
 291 285 306 287 292 327 294 301 309 308 292 304 288 268 273 298 295 284 272 290

 20 4 1 1 
 129 83 79 76 82 66 99 110 117 53 119 139 77 93 105 117 72 86 131 88

 20 4 1 2 
 140 117 136 63 103 131 126 70 97 103 111 69 128 79 66 100 81 54 98 58

 20 4 1 3 
 90 63 127 56 101 132 104 106 140 103 50 99 71 122 68 139 131 61 117 91

 20 4 1 4 
 70 57 134 107 140 71 88 80 130 112 87 126 70 129 52 124 85 127 67 119

 20 4 1 5 
 83 134 116 55 126 70 136 51 97 123 64 71 112 101 54 102 137 127 107 85

 20 4 1 6 
 65 94 89 91 89 68 61 121 101 117 133 97 85 128 132 114 68 114 121 91

 20 4 1 7 
 62 104 129 139 108 71 102 64 114 71 124 134 122 124 94 123 96 90 138 55

 20 4 1 8 
 67 72 105 113 52 138 111 54 60 88 104 114 71 93 138 69 93 85 112 98

 20 4 1 9 
 101 105 59 77 105 74 96 136 91 73 50 132 106 90 78 135 115 75 72 73

 20 4 1 10 
 77 104 87 95 129 110 51 117 113 109 75 70 56 101 61 78 97 119 116 65

 20 4 2 1 
 129 274 261 283 250 154 280 225 287 200 284 261 275 302 300 102 306 310 210 297

 20 4 2 2 
 225 199 114 206 279 182 93 102 225 319 97 296 144 139 232 250 199 190 261 130

 20 4 2 3 
 211 166 259 113 245 307 297 305 91 290 280 224 128 114 245 233 285 199 173 212

 20 4 2 4 
 166 286 287 308 166 284 211 258 162 195 163 318 129 216 228 96 103 296 165 237

 20 4 2 5 
 189 97 288 139 223 126 162 233 247 259 160 97 158 247 110 205 150 319 189 244

 20 4 2 6 
 107 241 176 98 306 202 118 274 226 108 228 118 150 128 105 211 313 183 234 220

 20 4 2 7 
 300 294 303 104 165 226 157 134 102 275 277 179 230 278 229 154 90 132 176 185

 20 4 2 8 
 162 285 226 216 169 311 247 280 194 172 314 221 297 226 281 247 242 94 169 123

 20 4 2 9 
 137 244 311 132 163 165 157 294 199 306 137 93 277 190 130 256 216 305 201 217

 20 4 2 10 
 223 120 190 253 237 201 221 150 213 289 155 255 218 141 313 111 95 233 297 109

 20 4 3 1 
 179 173 154 174 159 166 132 141 136 159 125 140 146 157 164 144 144 148 151 114

 20 4 3 2 
 106 136 160 149 120 151 173 113 140 117 144 136 150 151 128 156 145 167 107 168

 20 4 3 3 
 147 151 138 170 114 144 157 166 158 147 144 164 129 118 160 134 169 136 164 148

 20 4 3 4 
 147 139 131 195 149 170 185 158 129 174 146 146 162 158 156 110 177 165 122 143

 20 4 3 5 
 155 160 149 154 160 138 130 147 177 187 152 176 163 135 138 148 147 147 117 132

 20 4 3 6 
 123 116 129 138 131 155 164 148 159 152 146 169 143 165 161 168 149 142 150 156

 20 4 3 7 
 172 162 160 147 118 166 173 171 152 139 170 170 143 143 153 115 178 146 151 112

 20 4 3 8 
 138 189 129 137 156 139 121 164 170 169 152 133 123 148 172 160 165 139 136 154

 20 4 3 9 
 188 184 134 167 146 153 140 153 140 152 173 156 126 143 137 137 116 147 147 147

 20 4 3 10 
 159 149 183 146 144 179 135 120 140 154 126 145 149 139 153 163 179 124 179 171

 20 4 4 1 
 317 321 298 332 264 314 299 339 315 281 309 288 316 307 292 305 295 339 253 305

 20 4 4 2 
 294 286 299 288 287 293 305 309 294 299 317 307 300 295 311 284 270 269 313 328

 20 4 4 3 
 311 305 301 299 339 267 318 289 325 287 335 295 277 314 267 307 303 337 277 319

 20 4 4 4 
 324 273 313 328 315 308 283 304 308 276 292 320 303 287 316 302 293 274 304 303

 20 4 4 5 
 295 270 326 301 291 295 291 296 303 301 315 291 292 307 290 317 292 289 342 315

 20 4 4 6 
 314 325 293 295 278 316 307 287 276 285 315 282 304 316 293 319 306 281 302 298

 20 4 4 7 
 255 308 317 308 288 293 295 335 323 275 287 299 315 296 309 313 293 268 293 335

 20 4 4 8 
 277 307 277 310 335 302 317 275 315 327 310 272 306 248 276 281 314 286 276 287

 20 4 4 9 
 316 319 287 264 293 316 305 249 312 296 295 258 300 318 298 281 319 277 289 306

 20 4 4 10 
 298 328 302 317 313 294 258 320 296 287 292 321 309 250 282 294 305 316 309 313

 20 5 1 1 
 126 87 104 112 84 82 68 118 93 78 87 62 88 94 109 134 122 134 61 68

 20 5 1 2 
 107 104 111 57 117 69 133 50 120 131 58 59 98 95 91 139 90 53 101 137

 20 5 1 3 
 77 64 100 113 81 122 102 96 119 52 77 72 120 102 82 140 140 58 116 112

 20 5 1 4 
 50 70 124 62 99 124 127 57 62 53 68 137 53 55 84 59 61 125 95 70

 20 5 1 5 
 131 136 61 137 102 130 115 86 110 72 78 50 78 77 87 105 57 138 123 106

 20 5 1 6 
 72 93 52 58 88 123 58 136 127 121 78 77 92 51 118 124 135 58 119 84

 20 5 1 7 
 108 71 132 73 60 133 138 75 89 130 128 112 113 110 64 56 70 124 130 58

 20 5 1 8 
 58 86 69 76 124 118 98 89 134 55 121 84 132 52 132 52 137 97 128 77

 20 5 1 9 
 70 114 84 99 95 58 127 125 125 89 106 107 92 99 105 51 123 50 65 113

 20 5 1 10 
 109 66 61 116 132 108 66 132 109 91 95 60 85 117 71 121 55 106 117 105

 20 5 2 1 
 316 262 278 290 157 307 174 304 92 167 131 220 284 244 109 196 141 219 128 279

 20 5 2 2 
 181 298 200 317 246 223 263 244 171 221 141 187 166 275 124 284 161 261 148 218

 20 5 2 3 
 249 299 236 107 292 129 147 272 95 92 273 94 142 175 224 169 161 316 180 318

 20 5 2 4 
 312 162 189 127 103 105 238 141 182 319 165 128 100 115 212 276 161 260 126 236

 20 5 2 5 
 282 208 257 175 217 303 267 95 252 264 304 173 223 101 245 127 210 114 203 299

 20 5 2 6 
 237 307 162 136 310 168 155 153 133 310 239 219 311 231 201 136 157 214 217 270

 20 5 2 7 
 302 303 291 307 226 298 205 278 247 130 117 105 177 224 113 130 104 314 148 289

 20 5 2 8 
 253 99 183 273 168 185 148 284 138 245 169 129 135 136 222 298 147 259 264 294

 20 5 2 9 
 158 236 102 232 274 147 295 307 307 168 131 111 128 242 192 140 145 213 97 199

 20 5 2 10 
 268 146 154 242 122 182 130 220 206 163 230 270 294 278 134 293 206 259 296 97

 20 5 3 1 
 155 155 112 147 150 162 159 157 156 131 161 155 165 184 141 154 154 144 146 165

 20 5 3 2 
 156 141 137 163 154 156 101 145 161 121 127 169 155 144 167 150 137 192 144 129

 20 5 3 3 
 165 127 169 160 129 119 126 141 161 127 153 139 176 148 144 151 137 188 153 116

 20 5 3 4 
 155 172 166 145 143 123 133 159 131 117 146 137 151 134 145 136 123 152 132 182

 20 5 3 5 
 136 176 137 147 143 165 170 147 159 153 154 135 130 165 135 143 135 123 155 163

 20 5 3 6 
 133 144 165 149 138 157 142 178 117 135 187 140 165 150 144 148 152 140 159 140

 20 5 3 7 
 182 123 183 132 128 130 152 177 160 133 119 137 161 180 145 139 161 154 138 144

 20 5 3 8 
 168 110 153 140 138 149 173 137 130 148 120 143 181 117 141 155 171 176 136 125

 20 5 3 9 
 154 171 160 161 152 131 154 151 149 165 133 154 140 143 138 144 161 129 149 156

 20 5 3 10 
 142 140 196 166 133 137 153 147 132 139 147 125 123 161 120 162 143 147 179 174

 20 5 4 1 
 284 305 316 328 261 306 324 277 282 273 316 255 285 250 284 323 299 318 262 300

 20 5 4 2 
 305 276 308 283 319 311 272 316 309 339 248 309 268 290 320 281 290 322 278 280

 20 5 4 3 
 337 305 296 300 284 282 305 257 291 265 295 307 263 325 314 341 307 279 298 293

 20 5 4 4 
 244 285 294 272 288 270 272 304 297 304 294 295 303 270 302 319 301 318 310 278

 20 5 4 5 
 251 307 291 289 261 292 318 286 301 304 306 275 265 360 310 308 289 311 304 305

 20 5 4 6 
 321 310 297 280 329 274 329 285 294 346 317 300 294 316 318 302 304 302 267 289

 20 5 4 7 
 272 299 292 282 271 304 293 326 279 339 311 297 300 299 296 307 284 307 275 291

 20 5 4 8 
 318 304 311 296 315 279 286 308 251 350 301 324 342 299 298 291 284 262 295 301

 20 5 4 9 
 297 281 288 343 261 281 310 276 264 300 302 301 308 298 325 304 323 281 285 293

 20 5 4 10 
 300 289 328 298 313 306 324 319 317 290 309 284 302 280 297 265 305 286 280 296

 20 6 1 1 
 119 65 76 108 140 137 118 71 75 115 72 86 130 97 122 102 100 108 78 51

 20 6 1 2 
 115 111 111 97 140 113 105 108 101 114 106 129 109 90 84 111 131 92 100 78

 20 6 1 3 
 133 97 58 126 127 70 93 129 78 102 78 124 54 65 112 54 137 73 86 68

 20 6 1 4 
 58 124 80 69 61 138 130 134 121 115 123 119 87 108 125 111 128 109 62 92

 20 6 1 5 
 115 138 76 121 95 110 70 123 89 123 116 134 77 59 114 58 123 84 56 69

 20 6 1 6 
 111 101 118 138 123 131 138 82 105 139 139 95 88 124 135 73 75 110 108 106

 20 6 1 7 
 119 130 68 140 128 80 135 58 91 74 130 71 117 64 114 91 81 71 59 110

 20 6 1 8 
 137 110 105 81 67 97 59 119 122 137 88 119 65 68 122 119 109 117 133 92

 20 6 1 9 
 133 125 56 86 103 51 108 59 109 73 83 90 125 97 120 110 63 128 118 55

 20 6 1 10 
 119 111 106 102 94 111 102 120 140 98 82 66 96 69 50 135 53 107 77 125

 20 6 2 1 
 102 145 163 273 268 159 255 90 176 217 308 310 217 251 209 318 214 307 272 248

 20 6 2 2 
 274 106 122 188 249 115 195 178 202 147 110 227 207 183 222 98 251 177 295 96

 20 6 2 3 
 213 180 202 303 279 219 121 136 231 312 180 132 173 264 217 255 151 200 145 124

 20 6 2 4 
 155 291 227 260 162 176 140 274 170 194 160 104 219 101 201 115 98 230 181 298

 20 6 2 5 
 229 107 194 155 102 305 243 243 220 177 249 282 227 227 281 312 300 213 242 154

 20 6 2 6 
 190 218 262 146 273 311 274 285 146 292 309 223 172 306 124 266 292 208 100 128

 20 6 2 7 
 116 97 103 317 211 278 196 224 312 213 285 216 109 202 123 142 138 245 210 230

 20 6 2 8 
 103 223 232 243 300 265 133 149 176 163 92 165 164 164 319 224 98 118 199 255

 20 6 2 9 
 129 288 114 245 119 306 264 254 216 221 216 227 304 215 145 211 139 190 109 184

 20 6 2 10 
 274 135 296 297 315 116 106 262 107 93 253 182 161 275 220 158 144 270 284 104

 20 6 3 1 
 144 179 152 164 145 115 169 169 186 185 106 127 186 139 124 139 177 188 141 154

 20 6 3 2 
 156 148 124 167 162 158 150 160 125 163 159 168 166 134 149 157 155 194 135 145

 20 6 3 3 
 127 163 145 129 176 165 158 143 165 150 140 147 138 153 146 156 137 157 129 153

 20 6 3 4 
 142 129 145 162 153 173 150 146 125 142 128 154 146 162 136 118 178 141 191 162

 20 6 3 5 
 154 183 151 161 163 153 159 137 170 131 191 165 132 144 161 135 134 130 156 153

 20 6 3 6 
 148 146 162 128 144 155 145 144 135 147 155 151 177 161 157 134 167 168 171 169

 20 6 3 7 
 146 156 160 145 136 146 163 144 134 102 142 190 135 170 129 152 146 156 151 124

 20 6 3 8 
 118 147 163 165 117 147 144 161 127 162 155 142 136 167 185 155 167 99 150 173

 20 6 3 9 
 151 152 131 193 138 146 148 135 178 170 168 172 131 120 149 163 142 130 148 125

 20 6 3 10 
 140 145 165 128 136 151 161 147 167 154 144 165 174 161 123 144 193 139 138 129

 20 6 4 1 
 304 304 297 300 310 309 272 311 316 337 246 285 313 300 293 294 313 265 297 290

 20 6 4 2 
 309 325 311 296 268 306 274 298 305 294 315 300 312 295 333 303 278 292 283 300

 20 6 4 3 
 292 276 272 296 303 312 295 305 319 319 278 320 316 316 316 310 289 316 263 284

 20 6 4 4 
 282 307 324 287 284 319 288 313 307 315 289 270 326 317 303 291 269 329 310 319

 20 6 4 5 
 336 325 306 315 284 308 284 306 307 305 331 321 302 279 263 322 313 303 291 289

 20 6 4 6 
 267 314 291 264 335 256 311 310 274 292 292 287 330 339 302 254 294 325 273 315

 20 6 4 7 
 304 304 329 349 331 285 314 297 284 303 295 308 311 282 307 345 261 336 273 291

 20 6 4 8 
 286 274 315 335 246 339 264 296 273 279 307 318 304 270 329 300 299 285 282 292

 20 6 4 9 
 280 282 329 322 250 316 332 310 315 275 304 299 313 311 289 276 287 311 303 320

 20 6 4 10 
 258 321 299 287 274 312 294 247 321 287 289 296 345 297 296 300 274 316 284 275

 25 3 1 1 
 87 51 97 110 129 118 66 123 94 116 101 136 127 106 87 80 86 106 65 118 118 75 74 61 93

 25 3 1 2 
 101 94 55 107 118 75 110 71 104 77 100 85 119 81 116 63 115 58 83 139 121 73 98 124 88

 25 3 1 3 
 95 109 92 71 74 64 76 134 78 123 65 62 84 72 60 70 119 108 60 104 99 63 96 60 54

 25 3 1 4 
 55 101 92 107 99 91 130 52 107 119 111 60 72 128 135 54 92 51 136 62 113 135 92 120 98

 25 3 1 5 
 86 53 88 62 58 99 98 75 103 121 52 81 64 52 106 115 74 59 99 69 106 128 117 73 54

 25 3 1 6 
 124 93 104 123 136 92 125 60 54 130 71 106 52 94 120 76 57 94 70 85 67 91 98 124 61

 25 3 1 7 
 91 73 104 75 105 68 126 128 83 52 52 93 55 119 132 57 135 53 134 124 92 85 62 130 70

 25 3 1 8 
 110 98 129 133 106 72 117 69 104 105 53 69 127 120 73 64 129 73 70 60 95 60 101 135 95

 25 3 1 9 
 71 79 134 60 134 71 90 81 82 119 132 131 53 51 65 127 65 66 79 51 115 95 82 113 83

 25 3 1 10 
 97 110 105 138 85 103 131 60 71 136 78 91 59 54 81 125 140 63 98 98 101 68 111 109 57

 25 3 2 1 
 257 141 149 294 145 294 296 142 122 266 125 278 101 179 180 235 319 286 243 97 127 206 122 165 269

 25 3 2 2 
 224 95 173 225 235 117 148 195 127 259 178 203 99 155 210 235 249 139 255 190 110 303 99 178 174

 25 3 2 3 
 159 280 307 96 281 131 163 294 238 173 267 208 115 280 257 150 180 262 206 298 317 213 278 116 107

 25 3 2 4 
 140 163 242 266 170 239 237 284 230 226 311 314 108 207 314 91 157 281 317 104 106 163 134 189 122

 25 3 2 5 
 171 254 131 237 268 148 182 237 174 317 159 121 165 234 101 258 151 124 134 228 150 186 283 220 96

 25 3 2 6 
 196 131 320 285 231 94 140 221 305 244 260 279 297 218 99 319 128 184 311 140 121 143 254 190 276

 25 3 2 7 
 133 185 194 145 125 100 238 291 156 220 186 266 264 144 183 242 294 284 143 120 102 179 100 242 258

 25 3 2 8 
 205 202 251 217 248 223 272 188 257 96 192 209 273 245 240 285 289 248 165 140 169 224 142 132 307

 25 3 2 9 
 273 200 176 316 184 257 247 311 114 155 222 314 204 129 285 161 132 101 299 298 93 191 110 276 211

 25 3 2 10 
 218 149 97 117 262 183 320 149 291 120 186 219 250 162 275 256 122 91 238 124 213 131 127 207 141

 25 3 3 1 
 172 120 150 155 149 161 152 125 157 183 158 161 154 154 117 152 138 162 171 159 146 139 169 144 147

 25 3 3 2 
 138 126 147 169 153 153 126 150 162 164 135 155 113 150 171 140 190 144 173 185 142 158 156 176 166

 25 3 3 3 
 110 172 140 153 182 118 99 165 162 118 183 145 161 151 150 128 165 134 163 130 145 148 156 146 166

 25 3 3 4 
 157 146 128 165 159 147 157 136 165 160 157 150 159 134 120 139 163 138 134 149 147 129 182 167 144

 25 3 3 5 
 149 182 132 169 202 141 141 167 143 172 135 182 146 134 177 147 173 134 160 159 153 165 149 155 148

 25 3 3 6 
 161 151 178 129 198 145 110 134 123 138 141 166 118 142 158 128 141 160 153 171 155 176 138 165 184

 25 3 3 7 
 117 158 132 153 157 162 159 169 144 150 160 147 143 152 173 177 165 176 141 148 128 184 123 131 124

 25 3 3 8 
 150 132 192 181 138 144 150 163 184 118 130 167 132 137 151 136 138 169 141 181 137 196 170 159 143

 25 3 3 9 
 108 133 177 166 152 188 161 168 134 152 173 161 159 153 164 159 154 154 164 148 130 144 186 132 133

 25 3 3 10 
 100 142 132 125 173 158 142 181 148 130 175 166 134 158 154 126 162 152 114 158 164 161 135 138 158

 25 3 4 1 
 293 301 282 291 271 301 286 321 272 319 279 321 313 284 285 317 289 283 328 315 339 259 323 302 290

 25 3 4 2 
 277 299 304 286 299 290 323 325 297 303 312 291 305 316 304 304 310 309 293 295 285 296 317 310 279

 25 3 4 3 
 287 296 337 312 271 274 298 309 296 279 307 285 318 296 300 304 270 299 300 299 278 283 271 303 342

 25 3 4 4 
 338 269 300 327 273 294 280 299 295 332 276 290 288 319 324 275 301 316 295 291 305 316 307 318 307

 25 3 4 5 
 319 284 321 326 298 326 298 283 283 302 329 283 306 306 328 303 287 294 297 300 285 307 283 302 292

 25 3 4 6 
 283 309 294 288 286 260 320 276 295 312 305 315 273 296 287 320 309 283 308 271 309 281 266 283 254

 25 3 4 7 
 295 290 282 317 318 346 292 294 254 267 332 320 314 310 294 324 319 325 316 266 322 303 298 275 278

 25 3 4 8 
 305 280 283 303 282 311 304 303 302 303 304 304 267 298 295 321 295 320 303 297 304 274 296 303 310

 25 3 4 9 
 301 322 283 314 311 267 321 277 286 321 261 311 269 290 370 283 310 288 298 319 275 322 286 291 282

 25 3 4 10 
 314 300 312 296 301 281 312 295 288 301 278 277 305 282 303 276 282 323 277 289 306 248 295 336 328

 25 4 1 1 
 96 107 59 67 53 117 93 99 115 56 101 100 118 139 113 125 88 128 137 56 104 93 77 84 77

 25 4 1 2 
 100 83 79 116 116 50 138 91 98 79 103 130 129 70 126 63 115 65 67 134 64 106 103 123 110

 25 4 1 3 
 110 102 74 116 107 111 111 108 69 50 72 70 119 108 91 94 92 95 131 116 96 106 123 139 87

 25 4 1 4 
 86 83 59 50 57 69 98 76 68 66 122 134 111 104 87 78 80 120 51 54 73 54 114 119 54

 25 4 1 5 
 109 108 61 68 129 78 123 65 90 72 85 92 88 69 84 109 140 88 115 86 98 57 74 128 131

 25 4 1 6 
 77 132 94 140 106 117 100 50 137 111 55 125 109 121 106 85 88 101 57 76 129 100 64 110 103

 25 4 1 7 
 58 130 123 51 119 83 132 77 60 88 97 59 71 117 58 74 84 51 84 134 68 74 137 90 130

 25 4 1 8 
 95 51 123 108 110 97 104 66 109 66 139 120 140 122 101 55 53 128 134 84 81 82 95 98 64

 25 4 1 9 
 72 96 77 117 62 95 100 101 59 111 139 130 51 129 95 72 125 124 95 52 96 61 64 51 107

 25 4 1 10 
 98 76 104 70 129 108 116 115 132 83 136 138 69 76 82 78 85 133 91 128 82 107 106 50 116

 25 4 2 1 
 144 184 276 103 292 289 289 259 167 185 311 109 312 256 140 190 235 192 225 259 203 166 294 247 178

 25 4 2 2 
 310 216 197 168 255 309 247 148 295 291 255 129 169 302 267 105 200 311 130 213 215 163 200 115 252

 25 4 2 3 
 232 93 237 272 307 162 301 121 114 170 193 192 272 247 92 224 207 215 143 145 240 188 142 112 154

 25 4 2 4 
 112 192 166 204 244 320 174 289 284 308 207 241 174 122 205 200 194 315 228 251 262 142 149 295 279

 25 4 2 5 
 152 120 234 170 204 141 146 294 228 272 272 171 287 297 95 298 276 206 93 204 118 162 259 320 181

 25 4 2 6 
 146 301 95 233 299 174 173 320 300 112 105 129 259 115 283 127 138 111 234 255 277 151 90 121 242

 25 4 2 7 
 251 315 145 172 93 300 182 100 280 286 178 291 303 211 309 93 165 258 219 159 194 107 143 164 250

 25 4 2 8 
 200 269 189 245 202 238 254 308 115 226 102 306 242 305 271 107 128 255 126 197 173 162 265 280 310

 25 4 2 9 
 124 312 271 182 190 152 261 180 147 155 314 310 121 150 318 181 129 102 262 244 292 249 126 113 284

 25 4 2 10 
 314 176 259 241 100 113 279 221 115 214 255 206 206 175 319 207 219 138 247 113 171 199 108 185 203

 25 4 3 1 
 150 145 113 201 191 184 122 151 153 164 170 146 106 144 134 153 140 145 165 145 111 156 139 108 116

 25 4 3 2 
 153 148 141 126 155 159 166 148 155 133 123 145 155 151 165 145 136 156 151 124 152 194 157 136 157

 25 4 3 3 
 148 123 142 165 107 131 107 136 169 148 111 155 169 120 133 118 137 142 166 159 167 161 142 183 124

 25 4 3 4 
 183 133 155 136 128 112 154 173 117 161 144 135 160 150 122 181 148 135 122 150 143 192 149 156 178

 25 4 3 5 
 188 156 131 150 137 136 157 160 124 148 147 132 175 133 151 118 144 146 132 168 154 127 145 156 150

 25 4 3 6 
 143 147 176 141 141 164 158 150 183 168 187 166 171 117 115 156 173 138 147 145 139 137 144 181 152

 25 4 3 7 
 161 152 139 132 131 159 181 149 168 156 161 148 173 153 155 142 190 142 148 168 147 178 144 125 158

 25 4 3 8 
 127 125 121 187 136 178 142 156 155 187 144 151 161 141 144 161 149 150 186 128 135 144 136 137 146

 25 4 3 9 
 159 128 161 141 152 143 165 122 138 155 153 209 146 156 150 143 146 162 140 164 164 176 143 157 161

 25 4 3 10 
 172 155 142 184 160 190 171 144 124 164 187 155 169 189 173 141 170 142 105 160 130 164 173 183 164

 25 4 4 1 
 329 313 288 315 297 286 263 285 288 330 283 339 286 305 300 295 287 306 288 319 316 281 292 282 265

 25 4 4 2 
 326 323 299 323 295 245 307 306 293 290 317 307 305 298 286 295 293 307 293 278 319 332 276 306 230

 25 4 4 3 
 289 277 279 298 267 309 303 286 302 300 286 290 294 301 260 271 286 306 318 275 311 321 277 355 316

 25 4 4 4 
 292 297 303 327 304 272 287 303 302 293 284 278 291 324 301 310 281 281 333 289 301 276 309 306 325

 25 4 4 5 
 297 291 289 364 297 271 279 270 307 297 286 267 270 296 302 285 269 333 290 282 283 313 281 306 305

 25 4 4 6 
 312 311 286 326 302 290 293 298 305 297 322 284 309 324 264 348 295 304 325 264 345 331 294 273 291

 25 4 4 7 
 277 324 306 311 297 308 274 291 303 279 294 292 293 321 280 284 321 305 361 288 296 302 311 320 298

 25 4 4 8 
 340 297 282 308 321 306 270 306 260 320 324 295 282 317 266 281 270 327 303 337 255 330 267 329 285

 25 4 4 9 
 324 289 314 289 291 339 296 297 317 309 276 300 342 334 335 303 281 263 319 322 297 279 298 281 341

 25 4 4 10 
 292 303 257 306 321 314 304 310 337 288 281 293 305 276 285 307 320 310 291 302 306 279 333 347 315

 25 5 1 1 
 60 139 80 117 81 64 101 102 68 130 124 126 138 103 86 117 137 70 60 54 104 93 115 123 103

 25 5 1 2 
 84 130 98 82 75 123 108 82 82 117 88 95 80 125 109 93 65 94 118 57 135 66 56 121 107

 25 5 1 3 
 100 77 128 90 134 82 64 99 66 75 96 78 75 110 100 89 97 130 97 125 131 84 71 70 129

 25 5 1 4 
 121 138 137 93 89 109 85 87 59 136 54 127 114 64 116 92 105 89 82 111 52 107 132 125 88

 25 5 1 5 
 117 124 121 113 123 55 88 135 73 124 85 86 104 125 63 71 73 55 119 71 52 103 63 74 68

 25 5 1 6 
 93 92 61 96 109 83 93 126 78 131 112 132 113 99 86 77 74 86 50 121 72 76 123 100 74

 25 5 1 7 
 56 123 100 124 122 71 55 132 53 103 100 101 110 119 90 137 102 117 79 97 68 130 83 136 138

 25 5 1 8 
 95 108 97 126 75 109 114 90 78 109 91 91 103 100 130 60 60 83 65 140 71 132 85 126 95

 25 5 1 9 
 67 75 90 140 71 50 53 67 123 95 134 53 135 131 126 59 113 124 77 115 94 70 107 124 107

 25 5 1 10 
 130 89 58 82 107 101 129 136 117 102 126 116 104 110 115 68 90 123 60 124 82 76 102 50 78

 25 5 2 1 
 142 111 122 233 103 169 192 131 165 268 114 281 92 257 191 204 244 148 167 135 304 238 158 283 204

 25 5 2 2 
 126 257 302 114 286 206 242 271 121 256 100 289 269 240 143 269 295 138 158 283 130 147 286 246 174

 25 5 2 3 
 295 228 165 132 215 155 281 290 128 144 291 316 272 229 223 248 201 154 179 264 283 111 264 244 100

 25 5 2 4 
 168 268 245 92 280 264 169 205 226 168 98 217 99 288 201 257 226 264 156 293 162 209 293 199 197

 25 5 2 5 
 278 199 259 90 128 270 281 234 217 193 102 252 307 180 226 182 158 140 196 230 310 277 161 143 157

 25 5 2 6 
 261 224 285 298 189 163 106 107 170 157 94 284 92 299 224 110 112 141 261 306 156 150 193 122 312

 25 5 2 7 
 259 99 221 107 153 98 233 251 98 207 186 100 233 129 244 188 306 199 221 296 264 278 161 252 182

 25 5 2 8 
 94 314 181 167 298 248 93 231 238 184 207 142 137 297 123 128 125 248 193 149 294 288 156 292 138

 25 5 2 9 
 277 109 185 214 296 96 181 224 140 175 130 315 133 199 151 116 148 240 200 116 226 122 276 127 155

 25 5 2 10 
 207 177 174 235 252 238 238 281 314 231 159 111 291 305 194 110 191 286 202 240 307 133 282 317 226

 25 5 3 1 
 190 151 138 180 145 169 140 172 143 187 179 167 131 98 169 175 137 136 144 153 168 151 178 156 159

 25 5 3 2 
 178 173 151 123 153 135 131 146 117 167 143 167 140 152 159 141 157 164 130 145 131 122 172 168 155

 25 5 3 3 
 175 146 143 133 149 145 135 124 156 169 137 174 148 135 147 120 113 124 138 178 110 135 128 183 134

 25 5 3 4 
 149 153 167 143 124 169 174 135 167 183 146 148 184 164 147 166 160 140 147 144 156 122 162 157 150

 25 5 3 5 
 123 166 154 131 159 170 152 146 168 197 151 158 158 169 157 161 154 119 165 175 152 165 118 189 146

 25 5 3 6 
 161 139 156 145 178 174 163 116 150 168 137 147 139 168 136 150 177 143 183 160 112 168 162 126 155

 25 5 3 7 
 138 151 133 189 126 117 162 140 169 148 122 147 148 157 133 122 134 175 151 165 128 101 130 143 143

 25 5 3 8 
 119 150 117 169 146 144 122 158 125 143 156 177 162 143 148 179 150 152 128 154 136 147 152 158 127

 25 5 3 9 
 127 152 130 169 134 131 138 168 134 157 161 167 154 139 114 152 144 114 135 158 121 153 157 139 181

 25 5 3 10 
 162 144 123 184 130 159 148 155 151 148 149 136 150 143 151 159 191 135 136 154 150 179 133 158 173

 25 5 4 1 
 314 305 295 268 281 295 308 303 284 319 301 280 296 289 295 341 285 284 312 296 286 320 299 292 324

 25 5 4 2 
 280 290 279 308 304 258 321 279 287 289 293 305 314 299 281 305 308 304 294 268 305 282 301 280 290

 25 5 4 3 
 325 282 293 297 315 298 276 306 257 267 305 308 286 336 315 312 329 309 293 300 284 328 282 305 294

 25 5 4 4 
 294 267 299 286 284 302 293 296 288 322 278 305 273 295 292 292 299 299 283 312 304 267 302 269 287

 25 5 4 5 
 285 282 285 308 313 305 288 273 289 316 292 275 280 293 326 328 294 304 298 293 318 285 295 266 312

 25 5 4 6 
 289 287 302 314 273 311 288 267 269 308 281 293 284 297 300 302 315 318 320 318 305 324 324 321 309

 25 5 4 7 
 294 302 268 279 296 296 285 305 301 286 299 350 305 315 303 271 304 309 327 339 278 300 261 291 299

 25 5 4 8 
 306 349 307 314 299 330 321 279 305 276 247 289 292 273 262 339 321 338 280 275 287 312 322 298 306

 25 5 4 9 
 257 329 309 318 270 329 308 279 304 308 305 287 305 293 323 286 305 257 316 305 279 249 288 320 280

 25 5 4 10 
 277 276 264 312 340 306 306 322 274 319 306 260 294 298 309 290 308 299 302 302 302 320 288 267 301

 25 6 1 1 
 65 90 125 124 83 117 113 57 55 102 104 57 80 127 103 134 128 111 83 125 79 96 109 76 93

 25 6 1 2 
 111 64 59 132 65 99 74 72 91 51 118 56 103 90 92 99 104 76 103 68 118 114 108 112 109

 25 6 1 3 
 110 103 90 123 73 50 128 134 79 83 112 73 107 53 50 121 103 90 138 123 53 70 52 102 127

 25 6 1 4 
 80 63 117 53 73 99 92 113 138 118 91 99 72 59 126 79 70 84 139 134 114 50 140 68 93

 25 6 1 5 
 98 107 87 96 102 75 66 127 75 79 109 103 83 78 65 99 128 79 125 94 81 120 55 132 65

 25 6 1 6 
 107 111 108 52 106 125 58 107 113 130 78 101 111 89 138 55 95 122 104 132 91 73 125 112 113

 25 6 1 7 
 89 124 53 91 119 125 98 123 64 90 59 105 124 100 79 119 140 76 98 55 118 140 136 77 57

 25 6 1 8 
 97 77 85 85 118 96 51 134 63 130 107 130 132 71 65 65 62 97 70 87 87 134 132 94 60

 25 6 1 9 
 90 128 118 63 50 73 76 52 53 51 56 113 117 133 82 131 125 92 137 56 70 121 106 126 113

 25 6 1 10 
 121 103 90 133 100 75 113 70 121 66 56 58 131 100 119 110 76 59 131 137 85 107 99 56 73

 25 6 2 1 
 215 209 200 106 99 215 134 302 240 100 163 168 232 248 162 119 104 235 228 177 98 282 126 240 279

 25 6 2 2 
 131 174 142 118 212 318 319 277 251 283 310 280 222 150 309 131 116 146 285 308 291 161 277 242 239

 25 6 2 3 
 220 187 212 154 310 242 90 91 252 179 233 125 93 96 236 241 290 239 312 152 320 216 120 120 193

 25 6 2 4 
 234 310 254 108 138 137 187 226 318 171 234 203 226 96 249 186 157 292 101 94 161 292 118 265 138

 25 6 2 5 
 172 117 285 128 98 126 216 93 270 135 235 226 136 264 230 130 110 93 219 288 190 214 171 286 275

 25 6 2 6 
 143 257 255 281 277 163 139 319 131 270 290 123 94 238 134 183 303 150 284 233 275 195 202 188 256

 25 6 2 7 
 204 300 200 203 253 235 216 220 151 187 215 266 156 174 146 144 239 135 127 202 163 222 190 263 178

 25 6 2 8 
 161 320 175 234 311 119 229 168 274 131 287 294 234 271 105 268 143 109 184 259 232 256 174 247 193

 25 6 2 9 
 280 183 106 117 96 122 216 177 303 201 103 295 205 276 314 301 151 159 170 135 90 233 271 220 213

 25 6 2 10 
 174 274 163 280 269 153 209 161 218 98 101 188 279 222 237 185 277 272 148 238 101 319 112 306 90

 25 6 3 1 
 146 131 160 127 184 152 134 170 146 143 162 126 144 153 152 150 144 133 160 135 183 150 158 150 148

 25 6 3 2 
 135 174 142 142 147 132 181 139 180 146 145 143 170 145 144 142 143 147 129 143 140 146 161 160 189

 25 6 3 3 
 155 153 172 157 164 118 148 149 119 130 179 148 146 157 141 136 172 137 131 158 153 159 167 190 174

 25 6 3 4 
 150 138 186 160 179 145 143 181 149 156 132 158 142 173 176 179 148 174 125 160 151 159 168 171 152

 25 6 3 5 
 144 146 145 171 164 138 156 138 169 133 167 146 148 164 160 143 171 133 152 114 161 156 159 144 161

 25 6 3 6 
 166 156 136 151 127 135 151 124 159 136 142 153 150 140 134 163 165 169 123 188 131 133 159 136 157

 25 6 3 7 
 176 150 163 152 183 130 157 150 138 160 144 179 130 148 153 126 137 152 153 131 156 172 112 142 144

 25 6 3 8 
 113 144 117 164 167 182 122 141 156 132 129 160 148 159 143 135 187 131 141 167 120 138 126 148 162

 25 6 3 9 
 169 115 163 149 182 154 199 166 106 142 139 102 125 147 134 131 166 182 134 168 135 163 140 154 149

 25 6 3 10 
 133 150 142 151 143 161 152 140 148 145 160 159 131 154 169 118 175 126 140 134 159 132 126 135 187

 25 6 4 1 
 291 265 311 314 275 285 305 265 334 277 253 333 263 318 294 284 307 302 289 303 306 282 286 281 293

 25 6 4 2 
 304 337 296 326 289 274 347 314 270 307 309 296 279 318 289 297 331 314 267 316 307 295 308 304 281

 25 6 4 3 
 336 330 334 312 322 303 290 293 276 309 289 263 270 262 302 291 325 283 313 315 295 304 353 301 301

 25 6 4 4 
 306 303 303 276 316 272 296 324 329 313 306 308 318 272 285 305 312 340 338 307 290 288 272 299 301

 25 6 4 5 
 297 300 298 304 282 295 359 299 287 277 338 327 279 296 318 298 291 272 296 313 291 269 343 270 309

 25 6 4 6 
 270 300 278 296 325 274 305 269 281 296 313 293 337 266 313 298 331 362 303 331 324 283 311 309 310

 25 6 4 7 
 279 321 300 277 302 327 293 295 278 292 286 242 300 316 300 294 293 288 305 296 274 313 310 278 321

 25 6 4 8 
 299 260 330 303 295 268 287 291 280 289 270 279 307 268 291 282 280 285 316 294 295 272 296 261 298

 25 6 4 9 
 290 287 319 333 316 316 299 307 304 267 316 314 305 313 279 278 297 304 283 321 340 297 275 289 307

 25 6 4 10 
 329 296 273 285 277 291 278 310 293 334 276 296 250 288 306 305 279 339 289 305 310 276 326 299 303

 30 5 1 1 
 56 112 134 101 82 115 103 83 98 55 91 78 136 54 59 139 72 63 121 106 86 64 70 77 140 60 79 107 63 127

 30 5 1 2 
 55 126 74 123 80 102 105 61 114 112 58 87 136 89 111 65 62 118 106 139 122 51 62 75 73 139 139 131 94 84

 30 5 1 3 
 121 75 83 61 70 108 120 134 106 62 116 62 73 122 133 127 115 56 107 86 138 78 115 81 135 127 79 71 86 71

 30 5 1 4 
 51 129 93 110 135 52 129 137 126 102 101 121 138 71 75 78 69 73 140 84 59 77 64 83 75 62 58 117 50 79

 30 5 1 5 
 107 109 118 101 56 54 71 103 55 128 99 111 129 103 77 137 110 80 121 119 98 116 76 52 69 51 91 63 87 51

 30 5 1 6 
 65 95 90 64 138 132 50 126 76 140 59 95 56 113 99 72 110 78 80 88 133 94 126 61 77 105 100 54 113 95

 30 5 1 7 
 101 123 52 96 113 140 136 119 98 107 76 130 89 89 137 68 85 106 66 105 85 87 58 129 79 126 82 53 123 107

 30 5 1 8 
 103 84 136 125 113 87 116 99 77 80 85 85 108 53 128 91 126 60 117 138 95 82 134 79 62 107 132 73 56 121

 30 5 1 9 
 128 56 133 85 116 120 50 75 122 104 52 133 109 55 134 73 76 95 103 109 71 107 66 84 108 91 54 123 108 74

 30 5 1 10 
 67 81 124 60 115 79 120 113 111 101 106 59 57 53 93 56 59 131 59 50 91 70 95 68 85 128 77 101 140 112

 30 5 2 1 
 103 170 286 235 306 293 308 282 213 220 177 120 95 178 104 234 140 289 264 193 179 261 176 287 235 300 109 198 103 215

 30 5 2 2 
 151 175 180 278 195 240 240 146 235 243 254 266 173 258 146 300 260 180 108 165 277 95 127 267 277 164 197 289 101 235

 30 5 2 3 
 135 143 217 167 199 201 189 93 248 137 153 239 97 219 293 279 106 230 270 226 190 101 310 144 227 153 245 257 167 100

 30 5 2 4 
 135 277 124 202 112 304 247 246 173 191 133 142 181 286 170 224 182 104 289 157 164 260 108 283 121 286 220 299 291 135

 30 5 2 5 
 125 260 252 173 110 216 239 245 309 139 120 159 238 159 261 233 106 103 216 133 197 267 258 201 175 306 296 253 227 158

 30 5 2 6 
 287 162 248 185 204 247 279 199 100 206 102 176 241 134 227 247 127 228 94 116 312 189 236 239 162 266 140 142 174 158

 30 5 2 7 
 315 165 92 104 214 320 109 317 199 226 175 274 131 300 288 138 142 227 226 158 160 139 196 245 197 245 301 217 177 299

 30 5 2 8 
 287 162 232 218 115 295 225 264 258 248 217 297 272 175 208 295 153 309 167 110 238 138 123 153 161 127 119 148 97 237

 30 5 2 9 
 127 171 247 150 174 211 95 240 282 319 185 221 258 174 288 195 236 288 126 211 207 131 190 188 265 149 273 139 115 301

 30 5 2 10 
 283 221 224 284 165 220 214 225 219 273 254 166 257 302 234 143 303 261 121 117 208 149 242 254 299 229 300 197 139 307

 30 5 3 1 
 163 168 122 109 173 171 146 123 142 127 157 153 153 170 151 135 154 180 161 187 128 133 150 130 165 160 133 141 155 124

 30 5 3 2 
 129 154 144 169 160 186 164 134 150 175 127 155 137 149 164 125 143 104 146 161 157 152 108 154 149 145 117 139 155 151

 30 5 3 3 
 143 150 155 170 156 132 131 163 126 140 165 141 145 184 140 146 155 127 151 173 130 126 160 128 173 155 168 165 155 138

 30 5 3 4 
 139 166 136 131 149 158 168 184 164 146 183 115 146 169 150 163 175 116 120 183 147 132 167 146 146 133 152 149 174 154

 30 5 3 5 
 105 179 170 156 117 118 168 141 150 162 185 155 152 162 136 140 151 102 124 133 156 135 149 169 146 170 156 189 182 135

 30 5 3 6 
 196 184 134 160 155 142 138 182 165 187 143 122 136 149 129 167 166 145 175 184 141 133 182 155 162 144 145 145 142 147

 30 5 3 7 
 171 133 133 143 153 145 187 160 153 158 150 126 130 161 139 155 130 171 157 157 131 147 142 141 152 175 159 132 166 160

 30 5 3 8 
 127 129 143 149 153 145 160 158 169 141 172 160 158 149 128 165 103 145 144 176 150 154 161 155 146 182 135 136 142 151

 30 5 3 9 
 172 139 153 192 148 149 200 170 161 134 136 153 155 139 138 156 128 121 150 130 173 125 179 162 136 142 141 110 161 119

 30 5 3 10 
 168 143 144 161 147 158 151 171 174 153 146 136 167 143 139 171 154 127 148 149 148 168 178 118 166 138 168 158 156 121

 30 5 4 1 
 314 304 311 319 305 273 321 317 296 303 295 284 301 324 296 297 280 299 302 299 326 310 320 257 287 296 291 287 262 279

 30 5 4 2 
 338 288 318 299 322 310 325 313 304 280 333 319 330 283 336 304 300 331 295 311 306 296 297 339 284 296 272 305 328 321

 30 5 4 3 
 299 294 294 296 285 281 286 316 310 303 286 333 301 290 298 326 321 314 296 304 277 312 296 289 289 298 309 279 308 321

 30 5 4 4 
 313 307 325 306 288 299 335 318 330 345 286 282 312 277 324 284 261 281 305 311 329 315 332 334 283 267 334 298 273 294

 30 5 4 5 
 314 278 277 281 266 330 300 314 266 312 285 274 321 252 299 356 283 298 280 285 276 310 315 307 302 273 269 290 304 261

 30 5 4 6 
 270 297 309 312 287 273 319 273 310 300 260 304 290 309 284 316 309 329 291 304 323 270 294 308 311 296 287 262 309 302

 30 5 4 7 
 297 299 306 313 309 337 306 299 258 315 291 303 273 328 296 306 343 303 350 298 265 306 284 296 309 277 257 272 271 302

 30 5 4 8 
 270 314 290 289 299 329 289 265 351 308 310 282 279 302 296 324 299 295 293 279 306 271 331 284 319 264 292 293 315 327

 30 5 4 9 
 296 298 290 276 329 302 297 301 300 334 277 289 326 301 291 334 263 253 304 295 272 296 289 287 265 293 318 322 309 278

 30 5 4 10 
 294 302 306 332 299 326 278 341 302 337 304 289 313 263 332 303 313 314 318 288 261 290 330 286 274 308 294 271 311 296

 30 6 1 1 
 99 137 71 109 131 128 52 81 74 52 136 110 92 87 102 52 111 99 75 87 57 64 73 80 79 129 95 93 76 136

 30 6 1 2 
 61 50 70 134 67 70 118 61 122 138 94 81 54 114 105 72 120 59 138 135 133 96 59 61 64 111 75 134 121 67

 30 6 1 3 
 106 119 136 124 99 87 71 82 50 106 72 104 83 137 57 102 59 77 123 78 52 83 99 115 62 77 101 124 90 91

 30 6 1 4 
 119 51 77 138 127 50 138 104 58 133 77 102 135 100 107 98 120 122 102 87 73 122 51 80 133 83 56 121 57 122

 30 6 1 5 
 133 88 87 71 124 63 110 72 51 116 121 130 131 123 112 102 102 101 71 58 92 97 53 63 120 134 74 62 57 131

 30 6 1 6 
 109 118 125 64 133 63 56 129 69 122 92 83 103 84 52 91 104 88 87 139 116 92 113 52 66 51 61 73 137 122

 30 6 1 7 
 116 75 80 71 126 74 128 91 136 50 122 129 87 77 53 139 80 96 125 70 124 128 133 82 99 88 60 72 86 138

 30 6 1 8 
 102 90 118 112 113 57 92 83 120 54 125 127 126 52 60 116 126 76 114 102 50 89 119 109 100 66 79 101 77 55

 30 6 1 9 
 133 93 140 88 134 81 86 63 128 98 113 54 57 116 72 65 63 140 140 88 59 93 124 112 72 56 116 120 105 87

 30 6 1 10 
 123 131 85 52 96 89 108 108 75 112 69 56 119 135 117 79 116 67 72 103 131 93 132 51 89 119 106 129 128 63

 30 6 2 1 
 217 108 144 248 246 278 318 138 303 320 163 107 152 160 270 177 134 151 92 295 204 172 120 136 274 217 201 297 125 140

 30 6 2 2 
 186 269 166 300 127 142 194 306 184 266 301 220 210 267 223 267 206 210 320 96 151 212 122 238 120 95 141 319 132 144

 30 6 2 3 
 189 167 267 199 277 212 234 250 183 176 295 313 169 291 184 292 270 285 307 259 160 98 196 99 207 268 188 246 299 186

 30 6 2 4 
 201 214 265 235 304 237 308 278 201 154 187 169 145 222 213 244 132 186 159 292 214 213 287 219 298 90 126 242 125 135

 30 6 2 5 
 163 95 276 190 126 138 201 161 248 211 229 112 99 131 305 234 145 130 137 265 134 94 121 131 240 126 195 241 225 266

 30 6 2 6 
 249 141 268 268 231 166 218 224 211 241 246 200 163 140 148 98 310 100 101 176 255 305 119 183 242 102 251 227 233 159

 30 6 2 7 
 160 273 205 174 320 277 171 256 246 171 279 190 118 209 117 234 251 133 215 261 312 123 284 96 256 121 187 120 250 243

 30 6 2 8 
 262 100 172 223 192 117 219 262 114 227 254 150 106 282 305 311 208 112 141 191 95 136 316 181 124 142 133 187 280 311

 30 6 2 9 
 262 235 272 170 278 167 127 117 225 241 207 227 236 254 143 231 287 226 165 269 220 319 310 238 273 309 310 202 113 126

 30 6 2 10 
 138 142 114 176 157 261 278 248 121 257 136 110 312 224 166 142 202 247 169 309 251 130 316 261 251 186 173 207 192 187

 30 6 3 1 
 132 171 134 139 150 120 167 154 159 170 164 168 112 159 167 135 155 162 128 150 156 149 164 168 161 149 149 144 143 140

 30 6 3 2 
 137 118 162 156 179 132 151 141 133 114 185 155 137 156 140 126 159 156 165 161 197 156 164 165 139 141 146 137 177 177

 30 6 3 3 
 151 157 140 161 139 160 135 140 143 148 111 142 158 163 127 147 117 173 151 135 170 178 122 161 127 155 146 126 153 156

 30 6 3 4 
 155 132 179 127 188 119 155 161 149 156 115 179 116 158 133 151 147 145 142 124 153 151 123 156 153 155 196 146 149 113

 30 6 3 5 
 134 180 156 146 141 141 150 146 145 111 175 203 158 146 117 152 138 170 144 157 128 166 172 181 148 167 95 155 165 168

 30 6 3 6 
 126 156 139 164 136 171 136 186 135 161 158 117 139 151 150 183 147 149 168 182 128 142 162 159 169 171 123 140 151 138

 30 6 3 7 
 127 94 116 151 127 156 153 145 132 130 177 152 184 172 151 169 132 207 147 151 153 178 163 124 158 145 193 173 154 146

 30 6 3 8 
 172 179 142 144 162 154 158 165 154 151 143 164 132 152 137 157 132 160 157 157 170 162 115 135 154 138 127 189 133 139

 30 6 3 9 
 147 159 168 169 132 156 157 151 168 168 172 153 187 142 161 165 152 140 150 149 160 138 134 132 120 164 153 165 177 128

 30 6 3 10 
 152 175 156 160 147 135 151 172 166 188 147 154 123 127 156 145 151 152 148 180 144 169 127 156 134 160 203 134 168 144

 30 6 4 1 
 307 298 304 307 315 299 286 312 325 273 326 319 274 297 300 339 284 300 295 300 295 309 308 301 292 247 294 263 271 281

 30 6 4 2 
 283 339 279 293 282 272 289 289 303 334 275 273 335 316 309 306 304 288 342 287 284 288 286 298 282 308 326 308 304 306

 30 6 4 3 
 305 291 305 265 304 293 325 344 277 320 308 291 286 316 271 302 265 306 314 317 275 305 286 294 279 268 307 313 304 307

 30 6 4 4 
 275 293 269 282 294 286 295 291 299 324 295 276 300 279 280 293 285 307 268 311 344 302 286 309 314 297 264 312 296 287

 30 6 4 5 
 280 329 321 319 301 311 292 310 295 269 303 289 272 304 305 278 324 316 293 304 341 305 342 272 308 275 299 288 315 325

 30 6 4 6 
 331 283 337 310 324 304 299 297 326 289 327 299 328 297 319 242 324 326 294 315 295 284 284 324 300 271 297 276 279 286

 30 6 4 7 
 284 308 319 296 311 296 291 328 277 290 307 326 311 316 299 317 318 301 347 304 294 301 273 324 259 327 301 306 285 297

 30 6 4 8 
 327 295 308 308 290 285 294 273 315 276 297 318 286 316 329 304 296 303 327 293 305 268 298 281 319 310 291 353 284 297

 30 6 4 9 
 305 326 271 297 334 282 309 302 297 311 275 300 273 298 283 281 242 301 294 323 312 364 321 308 314 275 301 283 300 266

 30 6 4 10 
 262 321 282 307 278 268 340 290 326 336 307 297 278 290 263 267 284 290 297 337 283 313 345 284 285 298 286 279 297 319

 30 7 1 1 
 108 73 72 84 92 89 89 56 90 95 87 86 94 135 117 54 97 125 67 55 128 59 93 110 65 106 50 66 73 77

 30 7 1 2 
 135 109 73 140 55 70 110 71 89 100 124 110 75 132 104 114 126 121 50 63 128 79 63 128 119 53 93 83 115 73

 30 7 1 3 
 63 77 136 78 67 76 127 116 111 132 59 125 50 74 96 136 101 127 121 80 86 140 85 94 68 127 131 71 140 68

 30 7 1 4 
 124 57 64 59 101 94 73 80 77 91 137 75 138 57 87 137 68 119 83 91 54 121 114 72 106 125 95 91 118 76

 30 7 1 5 
 66 98 71 102 79 93 103 122 106 128 97 61 56 92 137 108 120 122 76 51 70 56 110 83 67 75 117 122 140 77

 30 7 1 6 
 56 64 58 129 84 53 54 84 132 54 101 122 50 122 52 116 61 84 132 130 75 98 105 54 124 103 80 97 76 140

 30 7 1 7 
 99 88 83 67 97 51 113 132 121 137 135 84 127 65 60 113 138 109 123 53 51 109 125 92 69 86 124 66 130 131

 30 7 1 8 
 130 82 89 124 131 130 137 61 127 140 93 130 66 75 71 88 112 95 77 54 107 50 109 127 115 56 139 71 91 65

 30 7 1 9 
 122 76 105 50 73 56 97 64 130 88 50 53 63 111 87 68 128 73 130 127 101 129 90 104 81 91 61 50 68 124

 30 7 1 10 
 100 120 86 50 88 85 120 125 59 140 60 109 83 101 71 94 110 66 57 94 57 132 125 95 86 91 63 112 97 60

 30 7 2 1 
 235 270 144 124 215 170 203 275 145 281 204 256 122 303 232 247 316 202 273 216 199 310 111 165 311 120 266 185 100 163

 30 7 2 2 
 263 307 173 236 139 273 229 227 227 235 284 103 127 197 223 110 205 160 204 193 217 183 207 156 308 227 120 146 225 291

 30 7 2 3 
 184 234 248 108 265 117 167 136 307 261 183 241 185 288 116 302 239 208 221 145 183 317 252 318 292 204 146 293 267 229

 30 7 2 4 
 100 185 112 160 223 109 114 276 132 138 142 176 171 307 141 95 262 103 160 207 203 268 254 249 141 263 189 272 311 229

 30 7 2 5 
 170 208 252 250 256 304 222 280 315 196 243 225 134 199 208 118 313 207 269 175 220 104 99 303 153 268 238 102 204 171

 30 7 2 6 
 255 166 301 163 152 95 118 132 136 128 172 229 284 296 102 221 206 154 97 230 269 118 239 222 173 122 137 103 218 173

 30 7 2 7 
 131 201 245 171 170 313 270 138 233 261 308 90 304 170 308 298 242 191 291 300 208 209 109 212 278 313 216 127 263 282

 30 7 2 8 
 281 301 171 125 107 179 310 296 121 222 90 109 242 138 304 158 175 262 268 181 254 244 168 196 264 258 283 157 110 126

 30 7 2 9 
 190 188 145 98 178 195 217 261 92 283 318 207 122 276 193 147 226 240 244 174 271 92 297 140 256 154 126 271 145 217

 30 7 2 10 
 251 94 300 104 187 280 251 127 248 253 175 95 187 99 143 169 171 90 219 242 222 299 256 249 251 105 123 320 279 221

 30 7 3 1 
 139 175 164 125 149 164 122 136 172 140 119 140 158 164 144 158 157 159 105 153 124 167 132 148 125 122 174 133 168 161

 30 7 3 2 
 186 124 126 116 143 159 122 155 119 153 176 180 125 114 136 132 179 135 150 132 180 117 158 112 186 142 166 163 158 144

 30 7 3 3 
 159 155 146 170 158 142 148 153 143 148 161 159 192 124 158 165 131 136 156 119 121 156 152 149 142 179 134 149 137 144

 30 7 3 4 
 144 153 193 137 157 177 117 156 129 141 158 140 167 130 150 136 133 158 139 120 162 175 150 142 144 141 136 135 138 179

 30 7 3 5 
 116 165 141 123 158 146 170 191 159 124 146 127 132 169 121 142 156 112 146 156 140 167 183 149 163 170 135 165 134 147

 30 7 3 6 
 159 143 143 165 163 163 150 156 157 152 148 146 105 170 143 141 153 109 145 144 160 125 151 180 141 146 122 147 149 138

 30 7 3 7 
 129 161 183 148 132 134 159 157 136 165 181 139 129 155 184 167 139 162 160 159 146 116 142 170 168 166 161 166 172 155

 30 7 3 8 
 145 143 155 184 154 132 157 142 156 142 158 186 152 164 144 158 183 173 130 175 159 80 178 121 180 186 143 158 150 158

 30 7 3 9 
 180 131 148 173 145 133 162 157 156 123 123 171 149 161 173 131 145 134 181 146 164 144 167 155 163 163 139 145 182 158

 30 7 3 10 
 174 167 133 136 164 157 150 124 147 156 139 160 137 159 151 113 166 136 137 142 162 155 130 171 149 139 134 149 147 129

 30 7 4 1 
 302 287 278 321 324 317 324 296 315 275 316 311 327 332 331 288 265 298 287 311 293 293 334 293 302 322 314 265 320 312

 30 7 4 2 
 275 305 312 278 323 311 304 294 342 285 300 287 315 282 309 296 287 291 290 276 314 287 290 306 325 309 314 329 328 294

 30 7 4 3 
 292 284 305 251 312 326 317 278 281 292 302 299 298 300 320 287 268 302 307 342 271 291 281 295 314 307 297 305 287 313

 30 7 4 4 
 329 302 315 304 310 295 299 331 305 310 317 298 316 266 282 291 287 299 278 300 308 297 304 274 259 271 319 309 276 268

 30 7 4 5 
 285 293 288 296 309 301 296 311 331 300 276 305 277 322 326 322 277 264 241 317 283 259 306 297 286 269 301 322 296 281

 30 7 4 6 
 309 276 282 274 286 321 321 271 300 313 307 321 344 305 307 264 278 277 310 334 307 296 291 303 299 278 313 314 288 289

 30 7 4 7 
 300 286 289 295 310 321 318 299 249 320 271 278 294 296 295 288 308 319 300 274 305 316 308 299 304 324 336 292 289 275

 30 7 4 8 
 254 255 294 299 288 286 259 304 288 294 320 295 300 309 293 341 308 293 314 249 314 312 280 290 290 266 290 283 273 325

 30 7 4 9 
 300 320 297 305 281 328 295 252 340 290 272 300 327 302 303 309 255 318 284 309 318 324 330 304 310 245 298 302 273 304

 30 7 4 10 
 320 346 274 321 309 311 312 341 298 318 308 289 297 326 274 277 295 294 282 282 308 277 320 272 350 364 249 286 289 305

 30 8 1 1 
 77 51 128 99 82 85 85 69 118 114 69 90 68 106 110 114 66 88 84 95 133 106 106 109 123 64 126 98 85 57

 30 8 1 2 
 80 91 87 60 92 102 63 139 86 70 86 86 140 72 59 92 140 109 139 97 89 101 70 79 132 104 97 56 134 127

 30 8 1 3 
 94 89 68 131 93 55 58 96 110 67 86 79 102 104 105 127 67 77 58 63 56 74 76 115 107 63 55 55 50 121

 30 8 1 4 
 120 57 69 78 64 136 131 107 104 115 51 67 61 87 88 73 57 103 140 92 102 52 73 128 68 135 140 112 122 122

 30 8 1 5 
 88 52 101 76 76 114 132 132 82 114 66 102 80 70 85 111 52 106 90 113 75 103 86 79 61 140 75 89 125 136

 30 8 1 6 
 70 105 68 95 86 72 105 130 110 107 127 106 56 64 55 56 100 122 50 76 79 129 56 117 132 90 120 95 54 120

 30 8 1 7 
 111 71 110 105 123 95 57 89 69 92 128 134 99 114 63 89 135 92 130 85 58 139 71 58 113 134 101 127 99 82

 30 8 1 8 
 72 103 83 52 104 67 80 81 78 78 110 66 130 55 123 111 59 113 50 93 65 89 71 116 70 101 110 120 138 83

 30 8 1 9 
 53 136 133 128 133 139 128 53 109 122 65 103 101 60 111 97 86 103 56 121 79 107 68 73 108 117 103 97 120 117

 30 8 1 10 
 71 54 137 132 87 125 124 64 92 138 80 101 57 87 121 107 88 132 73 98 105 71 86 92 68 73 132 112 101 116

 30 8 2 1 
 98 271 209 126 217 157 317 289 203 278 207 238 130 205 269 173 288 199 157 233 192 147 95 314 317 189 94 289 241 192

 30 8 2 2 
 102 249 118 160 159 267 303 265 269 243 218 166 276 221 97 181 143 207 150 98 293 250 173 90 191 153 243 315 253 183

 30 8 2 3 
 135 290 201 249 270 288 186 237 250 298 204 278 193 256 159 153 276 257 231 302 142 189 173 244 253 243 295 299 104 226

 30 8 2 4 
 151 189 197 261 257 231 247 166 276 190 272 155 202 192 184 118 169 125 226 142 155 219 165 171 312 293 270 170 138 117

 30 8 2 5 
 287 156 282 212 256 125 183 203 101 208 221 161 97 254 105 309 248 255 93 251 213 201 253 280 157 247 307 165 243 155

 30 8 2 6 
 131 266 218 312 94 242 223 160 276 108 278 145 116 240 231 283 268 131 139 121 156 200 319 163 188 145 182 100 223 301

 30 8 2 7 
 137 244 308 246 179 221 258 282 185 175 293 317 228 307 291 166 134 151 177 217 171 203 290 181 211 114 106 105 199 119

 30 8 2 8 
 227 205 294 212 302 220 119 310 229 128 246 169 112 314 227 212 257 297 302 222 265 267 193 241 267 98 97 164 278 90

 30 8 2 9 
 170 170 263 125 277 252 225 154 181 320 260 283 92 135 294 276 313 145 156 145 289 129 95 116 180 144 94 198 131 254

 30 8 2 10 
 234 95 148 163 309 227 94 193 244 180 209 203 248 177 313 90 133 214 161 235 269 197 291 222 175 94 273 100 149 283

 30 8 3 1 
 149 142 158 141 157 134 145 160 148 160 139 176 151 153 131 171 161 168 138 146 133 174 171 126 152 128 138 142 139 152

 30 8 3 2 
 159 146 152 154 168 153 157 162 119 161 138 164 150 131 170 148 104 146 151 142 155 147 200 183 116 176 158 148 128 163

 30 8 3 3 
 137 131 175 147 171 133 155 113 164 134 152 170 159 147 156 184 178 164 162 188 114 150 173 144 149 145 123 166 137 155

 30 8 3 4 
 135 158 133 143 154 163 141 159 146 154 164 119 146 150 146 146 141 146 145 141 151 154 159 163 146 156 150 154 172 149

 30 8 3 5 
 159 171 136 133 153 178 162 146 166 114 177 173 157 166 151 115 192 136 160 174 159 156 132 150 157 175 137 146 154 155

 30 8 3 6 
 158 192 175 108 173 140 169 124 158 145 142 129 159 170 160 150 175 160 148 122 163 155 121 150 145 126 165 155 107 145

 30 8 3 7 
 182 132 115 184 135 141 119 165 177 126 118 95 163 136 170 148 120 166 162 147 134 140 137 145 133 132 162 144 120 174

 30 8 3 8 
 132 163 144 122 123 132 153 146 117 182 151 137 147 186 157 160 128 130 165 150 113 166 152 134 154 131 137 152 126 166

 30 8 3 9 
 189 189 117 140 129 161 145 153 176 148 117 184 142 173 132 148 141 167 151 145 146 144 158 150 134 135 150 133 155 168

 30 8 3 10 
 172 164 140 151 136 144 186 111 137 135 157 132 138 155 142 167 136 143 133 152 169 137 177 156 176 130 148 151 176 157

 30 8 4 1 
 297 318 324 315 308 320 259 329 297 286 297 339 298 280 270 303 266 303 293 298 288 309 249 314 308 326 285 317 326 318

 30 8 4 2 
 320 267 301 300 284 301 275 272 305 295 276 289 331 304 307 303 289 277 278 303 290 324 321 304 315 275 320 281 285 290

 30 8 4 3 
 322 296 322 298 263 287 294 292 328 286 296 287 268 309 276 333 307 320 304 278 327 279 259 299 307 290 325 316 291 290

 30 8 4 4 
 309 313 296 295 302 276 324 324 332 307 288 295 285 296 295 277 339 314 252 298 311 292 283 306 320 290 305 335 272 286

 30 8 4 5 
 317 291 295 309 304 287 316 286 315 288 278 282 311 310 283 308 307 290 276 266 310 284 299 301 304 315 279 256 307 321

 30 8 4 6 
 288 326 328 261 296 299 313 350 256 291 302 281 319 287 285 254 265 291 293 280 297 322 315 294 274 346 287 321 309 294

 30 8 4 7 
 351 338 301 276 311 298 279 294 296 326 280 303 281 324 293 299 308 301 265 298 325 325 347 260 298 293 306 314 319 298

 30 8 4 8 
 308 315 269 273 338 315 309 291 294 322 327 320 276 298 261 313 277 320 276 252 249 306 321 301 322 318 307 297 308 305

 30 8 4 9 
 288 288 298 319 324 326 336 288 279 319 285 299 280 276 286 298 307 316 307 332 285 308 306 322 261 283 301 281 287 319

 30 8 4 10 
 265 306 296 302 326 286 310 303 292 331 309 315 286 296 337 316 305 307 339 311 288 308 282 289 294 278 300 296 285 291

 40 5 1 1 
 52 82 115 94 94 97 119 63 57 85 85 138 139 62 126 58 79 119 74 100 128 126 91 118 117 72 110 110 119 137 117 68 91 108 73 50 101 106 121 120

 40 5 1 2 
 53 140 77 63 79 115 50 77 81 88 85 120 105 58 66 101 74 112 65 105 104 81 96 134 61 79 105 69 79 81 81 112 91 108 111 119 100 95 72 75

 40 5 1 3 
 130 135 75 129 88 97 114 89 75 70 66 64 52 125 69 114 138 95 127 81 68 69 67 96 54 118 102 126 121 84 93 96 138 133 58 106 51 67 137 140

 40 5 1 4 
 105 121 119 127 86 100 134 132 94 87 58 121 135 126 59 88 98 126 67 103 89 66 107 54 60 63 67 62 74 87 139 123 61 97 79 92 63 77 114 139

 40 5 1 5 
 134 106 129 59 113 57 100 109 50 113 59 90 133 75 59 122 127 130 138 104 75 123 64 126 131 57 90 76 133 125 140 107 59 117 116 83 107 68 126 122

 40 5 1 6 
 128 93 134 69 69 52 81 76 139 97 89 107 102 55 53 81 99 132 54 89 122 76 90 124 50 138 122 109 84 105 120 119 87 98 130 119 87 74 72 61

 40 5 1 7 
 121 99 102 51 111 73 100 120 105 67 73 115 124 52 51 133 134 86 58 82 101 135 76 94 113 74 51 84 116 132 123 65 93 56 117 120 94 116 112 107

 40 5 1 8 
 60 51 98 117 101 106 125 87 80 118 74 63 79 64 115 83 113 122 55 97 129 72 75 97 123 60 93 60 74 50 130 62 64 129 88 123 126 55 74 56

 40 5 1 9 
 51 102 126 52 136 89 88 134 112 139 105 126 109 117 65 100 100 58 108 109 80 121 119 69 73 91 132 70 86 77 64 115 127 58 125 138 129 68 67 133

 40 5 1 10 
 76 68 108 82 58 64 83 54 121 109 78 59 81 81 68 95 51 116 132 98 100 122 70 123 72 83 84 95 137 58 131 99 74 55 101 87 101 88 131 107

 40 5 2 1 
 100 291 96 277 262 180 307 157 202 237 280 91 121 250 248 271 100 112 106 198 94 209 149 212 148 299 168 170 185 206 319 198 307 128 104 198 306 102 263 132

 40 5 2 2 
 318 212 124 294 267 273 207 121 116 242 248 172 127 213 264 303 199 105 193 279 91 110 150 149 215 301 168 190 180 276 302 272 289 129 116 310 232 125 128 197

 40 5 2 3 
 215 152 185 119 306 318 209 240 229 310 170 233 237 301 202 111 239 128 131 105 267 287 93 138 120 245 141 230 285 288 316 282 97 266 312 138 105 99 279 170

 40 5 2 4 
 166 212 192 122 296 179 140 110 250 306 121 261 121 127 292 171 122 290 271 143 198 201 223 309 297 135 192 202 116 228 113 193 149 260 145 301 104 275 128 219

 40 5 2 5 
 296 106 256 314 186 259 183 95 195 113 268 236 205 135 300 133 308 167 135 149 103 233 315 260 164 203 265 133 189 138 105 168 107 277 277 253 108 233 300 287

 40 5 2 6 
 120 216 250 142 102 303 271 118 167 165 240 313 91 111 103 175 282 276 248 173 250 319 149 265 286 240 214 166 158 231 200 244 282 272 122 282 216 106 200 217

 40 5 2 7 
 118 224 134 175 203 267 190 91 316 113 177 252 180 157 274 275 229 200 314 239 111 184 99 275 292 307 272 221 205 239 119 138 190 167 290 136 226 222 137 243

 40 5 2 8 
 164 200 122 199 232 282 104 176 300 291 186 138 296 97 287 114 233 143 255 122 257 219 169 265 130 238 213 173 141 136 236 93 230 157 207 241 129 250 292 167

 40 5 2 9 
 251 243 254 215 315 315 170 270 270 254 305 277 158 263 97 275 256 246 223 229 129 175 158 305 205 158 152 210 250 252 308 192 113 173 204 300 164 299 147 213

 40 5 2 10 
 248 184 249 92 319 139 282 93 143 191 97 183 232 186 304 245 157 105 122 270 180 92 155 223 158 194 272 287 264 217 125 190 226 228 233 222 190 182 121 222

 40 5 3 1 
 161 144 151 161 131 129 149 125 158 151 157 166 156 130 140 176 155 128 110 137 156 142 151 174 166 154 143 172 176 134 172 140 144 162 134 166 141 131 173 189

 40 5 3 2 
 158 131 154 191 189 177 150 156 154 159 157 166 129 135 139 147 150 148 154 136 167 155 147 180 166 172 159 168 172 129 172 159 131 138 125 158 135 171 162 149

 40 5 3 3 
 175 158 160 160 173 144 162 138 166 167 151 132 182 142 127 129 133 116 172 170 166 160 142 157 153 152 155 170 119 156 139 113 143 179 147 180 153 132 137 176

 40 5 3 4 
 139 161 183 160 181 148 145 175 126 154 157 171 152 127 166 131 147 167 150 137 155 133 167 143 178 143 136 139 171 146 154 154 183 137 168 148 126 126 145 155

 40 5 3 5 
 138 123 172 155 161 153 140 157 136 132 141 158 181 167 165 152 162 155 139 154 154 172 165 146 144 151 133 136 138 122 164 147 190 154 178 151 136 133 114 141

 40 5 3 6 
 149 134 151 132 165 187 134 154 145 140 158 129 194 170 154 164 136 153 173 166 171 178 113 140 127 143 159 178 122 163 178 132 133 124 127 181 181 157 158 165

 40 5 3 7 
 144 149 145 132 155 140 135 129 151 129 163 157 132 159 148 171 147 140 165 137 168 133 139 145 152 186 151 175 166 130 144 148 171 137 162 177 155 161 163 158

 40 5 3 8 
 138 142 161 119 167 181 143 163 148 177 148 169 147 150 142 147 156 121 153 143 133 160 158 155 163 145 150 147 144 184 150 178 141 133 186 130 156 167 158 182

 40 5 3 9 
 146 118 162 137 150 183 160 170 154 156 149 154 155 127 164 152 175 150 162 177 170 157 149 141 154 111 141 162 150 150 166 123 157 113 166 154 196 163 143 150

 40 5 3 10 
 148 132 148 147 169 139 151 168 162 172 128 166 148 167 182 153 144 132 150 161 191 130 124 125 132 134 133 129 161 184 147 175 141 133 171 155 153 156 112 129

 40 5 4 1 
 328 301 289 271 295 282 312 330 277 260 316 297 285 294 286 282 337 295 300 318 300 293 301 275 314 276 322 310 308 291 316 282 352 301 347 311 300 288 320 294

 40 5 4 2 
 283 273 310 300 314 299 301 281 293 324 282 316 290 324 327 308 310 328 293 314 292 308 289 298 335 281 317 318 304 268 293 264 320 285 322 282 354 310 317 320

 40 5 4 3 
 280 274 352 287 333 336 302 303 269 307 275 281 335 311 286 302 310 290 265 259 295 322 337 337 307 330 300 302 288 318 316 267 280 308 284 312 270 298 299 347

 40 5 4 4 
 287 311 303 277 290 301 297 284 311 327 294 319 291 300 328 282 303 315 301 313 354 319 271 315 307 334 276 286 310 312 294 310 316 291 304 314 325 297 343 309

 40 5 4 5 
 270 316 294 362 314 308 315 297 306 344 315 325 294 331 289 311 303 304 303 280 300 295 300 310 313 293 310 258 267 284 298 315 311 307 289 295 288 313 316 277

 40 5 4 6 
 293 296 273 285 287 289 314 309 283 305 309 312 297 329 330 327 319 338 292 306 321 312 321 333 292 270 318 328 310 262 298 265 328 304 294 317 294 285 288 298

 40 5 4 7 
 308 279 292 310 278 299 302 312 301 302 316 328 314 292 293 317 314 313 289 310 329 315 298 274 261 300 306 315 266 284 301 327 316 281 284 284 312 306 288 304

 40 5 4 8 
 302 297 282 282 273 324 291 298 311 304 300 285 291 312 267 287 293 324 282 326 287 297 303 275 327 278 305 315 265 276 293 321 292 283 294 306 287 295 281 289

 40 5 4 9 
 305 288 309 296 292 289 282 309 275 320 301 297 293 316 290 285 266 251 301 288 279 309 310 312 311 287 325 308 292 310 302 269 288 313 294 281 298 315 276 303

 40 5 4 10 
 290 307 331 315 288 310 326 277 284 286 319 297 272 278 300 275 287 312 271 299 297 275 310 309 296 286 335 324 296 291 310 303 297 318 283 313 276 294 288 332

 40 6 1 1 
 90 110 60 112 128 115 81 67 90 77 108 62 63 89 95 99 76 54 106 77 92 125 140 81 116 100 79 115 119 71 102 77 93 136 127 114 109 76 51 55

 40 6 1 2 
 97 130 93 100 80 113 61 55 50 106 98 78 132 102 63 116 58 138 107 72 94 57 90 64 58 115 80 140 75 54 100 51 105 53 63 53 120 62 128 134

 40 6 1 3 
 136 124 89 112 56 130 134 53 119 135 66 120 108 121 118 117 52 123 65 101 132 65 89 97 59 126 101 69 78 87 91 116 134 64 69 138 63 109 131 90

 40 6 1 4 
 87 140 51 112 62 90 68 55 78 64 78 95 68 60 88 86 89 109 120 64 54 59 101 138 140 77 125 137 134 130 132 81 102 66 58 92 62 94 119 95

 40 6 1 5 
 63 53 56 79 117 95 99 114 103 51 136 51 76 72 76 101 115 63 109 114 82 136 55 91 70 111 130 50 70 83 93 76 139 55 110 107 118 72 132 121

 40 6 1 6 
 100 120 101 73 108 55 131 105 98 114 79 99 91 76 118 108 94 50 56 84 138 139 128 88 110 128 140 73 83 99 137 73 99 51 89 107 130 53 134 105

 40 6 1 7 
 80 97 101 133 116 109 96 70 131 123 92 139 97 96 93 123 68 103 135 94 63 128 106 122 67 60 107 60 66 136 59 50 76 66 99 100 111 79 73 102

 40 6 1 8 
 55 54 66 86 51 79 82 119 120 81 116 110 129 125 113 100 84 107 77 129 132 118 110 113 120 101 86 114 85 85 54 81 131 134 118 91 123 136 104 106

 40 6 1 9 
 128 125 112 93 102 85 98 122 139 78 50 93 96 112 111 139 91 125 137 88 51 89 70 96 104 137 107 69 122 78 104 76 68 121 109 123 99 115 92 72

 40 6 1 10 
 87 74 94 104 54 79 131 52 50 87 130 83 120 82 87 76 110 116 113 59 118 97 55 113 129 59 100 125 75 70 91 96 78 131 123 62 82 67 134 107

 40 6 2 1 
 297 212 166 178 119 184 132 91 96 277 165 216 119 174 277 266 271 175 192 214 175 112 169 311 154 290 162 312 246 200 199 308 238 170 130 201 314 166 284 160

 40 6 2 2 
 301 257 212 116 261 317 318 138 115 219 278 306 305 254 207 277 92 290 245 237 116 299 238 143 212 279 102 299 154 219 260 152 190 250 117 95 239 228 258 249

 40 6 2 3 
 220 167 245 265 296 286 238 288 93 194 109 114 191 151 250 268 94 174 163 104 120 264 275 117 114 238 301 190 254 100 195 216 133 195 267 204 248 282 282 290

 40 6 2 4 
 300 243 317 210 310 114 317 172 292 176 217 308 129 129 187 126 105 165 281 170 211 261 298 97 111 238 144 168 124 289 234 243 240 278 134 163 244 128 202 122

 40 6 2 5 
 311 300 192 316 258 117 126 165 175 233 159 270 209 163 314 171 255 296 193 273 186 202 257 128 313 167 200 243 121 275 293 110 260 194 298 291 123 308 290 305

 40 6 2 6 
 186 302 289 262 242 155 224 268 187 223 256 108 190 252 255 106 172 132 319 255 266 216 197 104 198 90 307 300 288 260 123 239 279 130 284 251 239 101 278 106

 40 6 2 7 
 103 199 100 184 260 253 305 127 310 188 248 171 208 282 217 262 258 214 309 246 230 271 200 238 140 259 181 308 254 303 207 246 213 135 303 289 279 257 155 124

 40 6 2 8 
 242 149 132 295 135 318 231 130 131 157 187 199 179 315 108 227 202 100 133 277 111 183 268 176 275 95 247 278 164 261 189 180 254 215 136 108 96 111 192 227

 40 6 2 9 
 276 97 269 260 100 179 131 182 313 281 249 165 222 226 270 94 131 205 225 270 157 237 264 229 220 152 149 277 175 219 250 101 242 239 317 238 118 286 264 262

 40 6 2 10 
 237 166 135 244 204 234 151 218 163 285 286 157 269 202 312 126 126 110 182 318 317 218 202 308 155 119 110 136 256 210 175 215 146 233 141 296 298 216 189 253

 40 6 3 1 
 155 177 162 149 149 162 168 171 129 133 120 136 144 139 147 174 171 147 130 126 130 171 140 178 150 155 157 137 168 144 145 161 158 144 177 157 129 167 187 137

 40 6 3 2 
 147 110 140 169 146 151 138 163 139 172 145 157 161 144 162 131 117 145 155 149 144 161 161 128 151 167 186 160 123 151 137 167 156 136 185 121 161 146 134 165

 40 6 3 3 
 133 178 129 137 148 161 147 144 218 131 171 179 170 141 145 165 177 141 161 132 147 159 149 153 143 134 141 172 105 192 178 155 130 161 156 130 136 158 153 149

 40 6 3 4 
 144 155 152 150 144 147 129 133 131 163 155 116 141 133 153 146 151 155 151 159 163 163 170 177 166 166 151 88 154 137 143 149 129 136 148 158 147 128 165 160

 40 6 3 5 
 118 137 166 149 160 184 151 176 175 147 122 174 148 127 162 146 137 180 130 164 142 121 143 138 123 142 145 164 147 112 188 146 149 149 152 129 131 131 119 161

 40 6 3 6 
 165 141 117 161 169 156 185 151 158 127 157 157 130 169 148 136 150 159 159 138 169 157 118 145 191 121 137 145 113 149 147 126 126 155 132 131 121 154 117 187

 40 6 3 7 
 162 148 182 177 159 182 103 165 104 164 171 184 173 185 127 146 130 155 134 149 138 136 144 160 167 156 109 132 174 167 147 187 133 122 126 173 180 135 141 132

 40 6 3 8 
 150 154 137 134 135 145 164 120 183 196 141 163 136 174 161 126 112 124 147 122 153 146 168 137 150 142 172 148 149 166 128 165 140 144 129 164 148 152 164 164

 40 6 3 9 
 156 104 138 135 134 156 155 125 166 128 111 164 160 150 159 185 128 136 135 187 164 177 102 117 152 152 166 174 145 129 150 154 147 130 140 190 132 144 154 165

 40 6 3 10 
 173 163 151 172 166 157 158 151 111 135 161 150 149 143 149 133 141 163 137 168 168 136 140 167 135 160 155 156 157 137 180 148 138 198 165 165 131 151 91 145

 40 6 4 1 
 296 296 307 290 299 323 297 315 327 311 320 292 303 299 297 302 295 299 316 293 273 285 312 326 309 327 334 274 284 324 333 290 316 320 285 282 344 280 310 310

 40 6 4 2 
 284 315 311 312 322 283 307 303 297 289 327 315 274 298 315 292 313 305 287 301 279 313 281 288 290 277 295 294 320 279 268 288 329 271 291 283 279 287 286 306

 40 6 4 3 
 305 298 296 327 307 324 306 302 281 296 311 290 330 255 301 291 318 303 327 335 297 297 305 288 274 271 337 283 323 336 288 295 301 272 272 297 307 333 291 299

 40 6 4 4 
 309 277 316 282 281 267 266 293 287 305 288 309 307 289 323 332 291 308 300 308 280 311 339 293 303 301 294 307 288 258 321 287 292 313 315 281 282 289 294 273

 40 6 4 5 
 314 306 305 282 315 279 314 307 322 317 300 267 299 278 300 307 293 301 292 297 302 278 287 290 319 330 299 298 320 324 288 286 296 313 272 294 293 257 308 287

 40 6 4 6 
 321 323 288 305 314 286 344 291 282 323 284 304 347 306 321 316 291 310 272 287 319 304 324 265 333 324 279 333 319 285 293 337 294 328 289 322 354 308 299 314

 40 6 4 7 
 306 305 318 295 312 309 324 270 294 325 295 283 321 297 286 343 290 270 281 266 329 290 249 272 320 288 287 260 315 308 315 286 322 309 338 304 292 285 310 316

 40 6 4 8 
 282 297 323 321 299 285 299 278 271 314 299 299 295 318 300 330 312 280 332 297 270 299 264 288 308 288 320 312 274 279 292 281 297 295 299 304 282 299 297 323

 40 6 4 9 
 317 310 299 289 306 275 310 305 313 287 285 291 294 300 266 318 281 313 323 320 320 249 300 287 299 273 318 327 301 320 273 317 303 311 319 300 307 317 276 301

 40 6 4 10 
 310 313 294 310 310 292 315 311 297 283 307 294 284 273 274 321 323 322 309 291 269 301 303 310 276 342 343 312 310 303 330 304 297 301 284 309 291 312 304 274

 40 7 1 1 
 117 83 59 72 85 110 94 132 57 136 127 87 50 56 103 133 89 140 110 137 117 84 90 77 130 84 126 55 125 104 87 66 139 50 50 55 119 70 63 128

 40 7 1 2 
 125 109 137 119 125 82 100 120 96 73 90 112 124 126 110 127 114 102 88 96 90 134 97 138 80 89 107 61 80 119 86 133 93 119 107 52 102 54 58 51

 40 7 1 3 
 120 93 105 110 84 95 92 73 61 129 91 110 90 62 123 74 80 67 95 139 60 71 77 88 135 138 100 99 119 94 87 137 118 124 123 51 94 50 65 85

 40 7 1 4 
 71 123 94 97 95 65 105 55 113 62 68 111 88 118 96 120 107 92 90 55 69 66 64 128 74 100 122 74 93 62 89 97 101 135 96 87 103 60 114 69

 40 7 1 5 
 89 63 112 78 109 122 104 52 54 93 82 103 50 116 55 81 97 92 104 79 63 50 66 52 111 75 95 59 138 76 137 54 127 108 71 75 114 136 110 57

 40 7 1 6 
 132 112 89 79 100 70 70 81 133 85 115 58 80 117 79 113 112 60 140 75 53 81 104 52 81 137 73 67 101 72 130 69 90 135 73 111 78 124 131 134

 40 7 1 7 
 136 85 100 51 70 59 87 84 99 117 101 53 97 61 134 130 113 139 83 60 96 124 115 67 127 66 95 95 76 61 97 106 112 135 138 88 54 120 140 70

 40 7 1 8 
 126 133 61 131 84 126 105 111 139 120 113 57 50 56 130 106 112 126 81 109 87 120 56 130 51 110 63 71 116 123 126 127 67 115 119 68 132 114 117 109

 40 7 1 9 
 75 87 68 94 131 112 90 112 123 94 133 95 56 118 95 103 85 93 69 92 132 95 62 115 104 70 140 56 84 86 79 74 62 105 98 54 71 107 108 120

 40 7 1 10 
 80 135 127 76 137 79 55 138 91 92 128 86 132 91 68 137 72 130 67 82 119 112 117 75 86 55 75 118 73 52 122 68 80 76 113 131 120 52 78 84

 40 7 2 1 
 160 115 119 194 281 165 112 280 274 182 294 269 254 274 244 193 271 160 128 316 302 187 273 197 187 165 264 171 305 289 205 218 214 220 296 280 191 104 150 269

 40 7 2 2 
 142 293 173 158 246 289 189 230 309 320 191 205 185 251 201 116 281 248 189 299 169 241 141 286 178 178 150 206 243 298 274 211 290 209 228 155 178 181 131 104

 40 7 2 3 
 129 291 103 243 161 258 182 288 200 217 134 250 258 135 160 237 270 136 231 276 158 277 227 317 223 163 262 242 119 143 194 281 318 205 113 91 197 188 225 127

 40 7 2 4 
 134 269 240 267 116 271 140 148 226 272 185 237 180 169 191 155 190 218 224 133 137 178 108 123 90 214 225 239 257 191 217 313 253 265 175 165 268 93 292 317

 40 7 2 5 
 288 258 212 98 125 112 215 104 216 132 260 239 198 268 269 265 191 172 104 283 135 128 147 263 146 90 226 159 118 282 107 165 252 154 101 266 98 291 97 231

 40 7 2 6 
 181 183 200 278 197 140 288 106 93 283 291 220 283 138 208 131 309 316 100 230 320 105 139 122 291 149 290 258 204 300 294 155 270 278 262 169 226 153 174 214

 40 7 2 7 
 172 319 297 309 229 136 134 258 191 156 159 98 105 161 252 271 225 254 183 185 180 240 115 110 90 222 123 92 207 252 307 189 223 174 115 283 218 177 295 274

 40 7 2 8 
 315 134 224 278 219 165 317 318 286 150 166 294 191 256 94 214 254 170 309 298 127 158 112 106 221 99 221 174 299 129 270 292 290 271 269 126 185 240 239 153

 40 7 2 9 
 224 296 146 170 168 136 181 208 193 111 178 114 231 160 277 227 121 274 188 309 151 298 239 174 269 187 259 126 181 251 100 108 132 93 319 258 267 208 292 112

 40 7 2 10 
 316 118 264 186 301 196 107 168 153 305 174 295 112 239 123 166 153 154 142 133 253 108 311 240 282 250 242 146 247 246 153 164 217 166 299 239 316 115 134 160

 40 7 3 1 
 169 160 181 168 145 136 135 122 168 177 139 141 137 143 146 127 165 155 152 118 162 144 156 177 142 131 147 169 147 169 186 123 152 115 164 139 166 145 147 174

 40 7 3 2 
 160 174 167 136 181 143 137 131 155 193 152 184 164 130 145 141 134 130 167 120 141 157 157 167 135 160 123 175 146 167 142 142 168 149 160 143 131 130 125 134

 40 7 3 3 
 145 136 169 154 134 162 129 136 147 150 123 167 180 168 176 178 161 140 155 160 169 147 154 167 147 138 104 137 135 169 150 144 177 134 141 139 155 160 126 119

 40 7 3 4 
 141 129 154 140 133 136 137 158 145 118 183 176 157 97 129 154 179 151 155 143 126 117 158 120 123 172 177 113 143 155 160 160 152 112 116 125 153 114 168 171

 40 7 3 5 
 131 142 135 152 155 174 145 113 131 146 148 193 142 137 127 113 119 175 151 142 155 181 130 133 144 133 113 142 133 133 166 154 170 168 134 195 140 147 172 134

 40 7 3 6 
 152 146 158 146 167 138 173 152 113 122 164 145 157 140 156 169 126 146 147 147 127 99 164 160 165 159 170 131 137 140 133 134 149 145 149 141 148 134 153 187

 40 7 3 7 
 185 177 108 161 145 125 166 163 148 148 150 123 146 143 145 150 153 160 174 173 157 141 137 140 152 143 129 143 173 179 158 119 138 156 132 153 156 142 101 150

 40 7 3 8 
 143 143 150 130 176 121 173 131 151 153 152 134 146 141 150 142 183 145 163 161 142 145 139 167 108 130 162 164 157 172 162 164 171 129 153 132 122 138 151 145

 40 7 3 9 
 159 160 138 125 149 146 119 134 151 152 112 191 160 166 178 150 121 146 149 161 147 140 159 176 148 191 161 125 152 167 130 184 162 156 163 179 98 152 164 150

 40 7 3 10 
 158 178 175 136 152 150 161 132 145 197 172 169 168 145 173 158 113 168 146 129 158 144 156 169 158 125 116 165 149 178 113 129 138 130 134 142 171 118 161 145

 40 7 4 1 
 322 296 279 323 296 320 293 286 343 295 286 323 300 338 275 293 303 281 285 280 352 324 275 288 338 294 317 288 241 282 281 275 291 302 279 301 302 302 260 307

 40 7 4 2 
 302 266 264 296 348 278 328 291 298 311 312 308 277 290 276 289 331 285 328 294 292 318 290 274 296 309 284 306 312 325 320 291 332 302 301 359 344 314 297 307

 40 7 4 3 
 320 299 308 286 281 276 307 332 316 333 299 295 281 307 296 294 306 287 317 276 293 341 285 333 335 280 320 324 292 293 315 275 258 319 250 293 315 301 300 296

 40 7 4 4 
 291 275 299 320 300 257 292 298 297 297 312 287 236 317 315 264 275 298 334 327 307 291 314 241 292 334 289 329 280 288 279 288 307 305 299 288 300 314 321 288

 40 7 4 5 
 332 294 281 313 316 306 316 274 318 243 293 336 295 310 305 330 286 307 301 290 294 333 306 300 325 288 311 295 315 304 287 295 292 306 323 267 300 319 278 273

 40 7 4 6 
 251 306 290 302 298 296 292 263 304 303 302 317 321 311 329 327 290 274 317 305 297 262 275 304 307 317 296 331 306 318 298 310 299 289 302 335 288 303 281 326

 40 7 4 7 
 323 278 291 301 287 286 324 292 294 285 292 320 316 346 286 313 342 319 262 297 279 316 310 341 267 295 300 275 298 287 298 277 303 307 256 285 281 290 295 304

 40 7 4 8 
 321 287 325 281 325 322 340 283 286 304 261 293 305 303 301 271 322 332 327 298 342 301 307 264 315 270 297 290 312 249 320 315 356 305 329 289 289 279 267 251

 40 7 4 9 
 288 298 309 325 293 345 307 288 277 298 301 274 305 307 335 316 267 318 293 310 310 302 305 302 316 310 322 344 295 322 256 301 297 296 292 311 288 297 291 328

 40 7 4 10 
 277 310 333 314 325 293 288 281 329 300 295 277 315 296 322 294 297 287 287 310 316 284 302 312 314 296 297 294 320 313 304 285 276 290 339 296 287 319 317 296

 40 8 1 1 
 87 76 107 83 103 58 52 56 53 80 59 80 81 111 135 83 91 80 136 97 76 69 63 79 85 78 119 67 63 101 115 129 53 90 83 64 59 134 132 108

 40 8 1 2 
 131 60 103 58 108 61 54 82 83 71 75 128 121 68 105 66 74 140 130 107 97 140 128 140 117 133 57 72 93 122 61 102 113 74 119 127 95 93 73 62

 40 8 1 3 
 104 93 110 83 112 84 130 55 54 99 129 105 83 120 64 132 102 61 138 62 93 79 121 56 51 82 129 108 96 114 103 93 85 134 92 139 137 54 66 105

 40 8 1 4 
 111 76 51 58 81 85 118 52 55 91 109 90 58 91 51 73 52 69 90 140 58 59 94 108 99 126 73 56 114 118 114 131 86 114 134 51 137 115 140 75

 40 8 1 5 
 58 121 104 51 98 91 75 132 136 128 66 106 62 69 82 132 128 105 128 63 83 73 68 54 101 95 97 126 84 50 107 100 94 55 127 138 92 108 96 110

 40 8 1 6 
 98 112 58 101 108 113 139 136 90 115 83 140 99 117 101 100 131 97 134 61 116 92 98 54 99 104 111 134 113 109 88 116 84 74 97 135 58 99 91 108

 40 8 1 7 
 112 68 60 110 70 82 116 140 78 58 94 116 93 116 124 88 123 123 84 81 56 99 84 79 109 89 134 76 51 138 52 65 64 64 101 79 89 114 60 87

 40 8 1 8 
 136 106 130 121 75 117 54 82 139 103 117 70 139 77 132 55 105 71 57 73 78 97 77 116 124 50 102 115 107 106 81 132 84 125 138 96 63 95 121 127

 40 8 1 9 
 61 128 121 109 128 106 106 120 122 54 137 139 134 137 137 67 108 85 77 90 94 56 76 135 60 108 136 106 85 95 51 58 84 140 101 62 110 130 94 87

 40 8 1 10 
 54 85 130 95 76 61 63 66 65 59 138 99 130 95 135 76 71 73 62 51 74 68 118 119 69 86 98 80 69 72 132 84 95 58 73 84 135 86 65 54

 40 8 2 1 
 300 304 120 281 142 191 104 300 317 111 111 247 286 136 117 257 230 304 151 111 98 197 248 272 249 97 173 232 309 301 255 252 308 315 256 213 196 193 242 169

 40 8 2 2 
 174 276 295 273 252 252 184 213 156 246 108 317 91 108 130 91 169 310 137 115 169 299 173 113 173 193 311 238 283 309 129 229 184 286 226 233 284 188 279 304

 40 8 2 3 
 316 92 292 122 200 184 218 119 107 310 274 211 134 169 149 316 296 173 216 144 222 100 130 157 100 99 142 147 155 205 282 198 90 188 266 257 127 173 154 191

 40 8 2 4 
 205 118 304 147 271 177 184 208 229 253 286 283 192 193 118 177 185 224 104 307 226 180 216 143 194 181 109 230 131 133 111 258 252 173 133 179 116 172 183 314

 40 8 2 5 
 198 224 262 247 301 171 200 166 250 110 194 275 199 129 233 112 101 139 117 114 172 224 198 124 283 184 251 268 163 139 190 146 242 166 174 90 161 253 129 317

 40 8 2 6 
 188 218 317 276 298 112 166 285 320 157 216 209 139 225 204 208 112 148 211 144 237 110 287 198 287 155 303 232 172 101 157 313 136 214 170 303 251 295 312 109

 40 8 2 7 
 255 255 118 162 118 251 152 246 296 154 117 166 130 126 295 217 302 223 257 301 269 186 146 316 113 117 231 125 177 294 153 230 244 249 286 279 290 296 103 165

 40 8 2 8 
 185 185 291 261 289 137 140 168 137 168 198 258 285 157 125 142 280 170 272 163 127 295 224 292 211 145 116 303 106 262 223 167 294 119 253 101 172 134 284 264

 40 8 2 9 
 153 304 271 95 182 169 262 151 288 147 120 156 315 263 116 254 193 242 309 147 104 295 189 145 297 320 171 275 253 318 200 140 93 248 251 236 150 125 269 197

 40 8 2 10 
 196 312 187 229 157 170 313 123 138 265 105 219 292 249 174 239 208 188 301 157 310 139 228 311 114 171 164 215 209 166 194 113 207 158 110 90 156 131 148 90

 40 8 3 1 
 165 169 169 149 140 158 147 170 162 164 133 112 196 149 135 153 122 135 165 142 113 154 170 141 145 148 147 186 156 145 136 168 137 164 152 148 155 154 136 153

 40 8 3 2 
 121 174 158 159 151 154 156 147 156 156 153 105 173 163 132 145 174 157 155 189 199 138 163 112 138 156 150 155 183 186 179 132 160 140 146 174 162 157 151 146

 40 8 3 3 
 130 146 158 146 126 146 133 149 157 174 125 171 172 154 186 147 141 135 158 136 140 197 200 183 149 141 116 140 156 196 149 145 145 170 156 142 155 142 181 129

 40 8 3 4 
 146 177 164 175 157 139 139 174 153 139 146 129 143 179 176 126 185 130 198 160 154 146 154 153 135 133 150 154 160 163 183 166 145 162 136 165 134 152 154 117

 40 8 3 5 
 151 169 141 163 159 124 188 157 163 191 164 95 168 131 139 154 158 168 154 143 138 191 143 143 157 159 147 136 155 133 136 151 121 184 181 125 159 121 154 142

 40 8 3 6 
 167 142 177 167 154 157 138 154 165 149 151 142 158 138 165 122 132 129 148 129 161 130 158 166 173 142 189 108 154 129 137 172 164 169 134 155 140 170 180 132

 40 8 3 7 
 154 142 145 155 160 160 163 142 169 172 143 160 147 138 146 168 159 150 143 157 154 128 152 178 153 168 158 144 157 174 131 131 138 122 188 158 123 180 130 159

 40 8 3 8 
 145 140 144 171 159 143 127 156 172 172 132 144 155 123 140 157 161 164 158 167 147 131 161 121 156 147 156 155 138 139 163 121 159 134 142 144 150 169 151 136

 40 8 3 9 
 136 159 171 144 141 174 178 152 140 184 127 119 181 165 151 157 127 178 140 140 125 177 141 133 145 169 145 143 158 144 161 151 173 177 120 172 181 138 146 150

 40 8 3 10 
 169 152 178 164 142 151 159 147 147 111 130 173 147 178 162 134 156 113 146 168 181 152 193 154 145 146 131 168 137 120 144 139 151 147 174 182 135 159 142 165

 40 8 4 1 
 308 306 265 291 311 303 293 314 323 310 298 274 294 280 312 300 276 276 268 324 283 291 295 283 285 285 264 280 317 344 307 301 298 302 305 272 296 312 309 332

 40 8 4 2 
 320 310 290 295 328 296 336 290 272 277 292 321 288 320 319 299 288 314 301 288 316 312 325 333 300 286 313 308 332 328 263 316 278 300 329 292 288 270 343 331

 40 8 4 3 
 297 341 292 301 308 314 299 293 283 285 308 303 263 310 296 305 276 319 321 309 336 314 287 274 305 252 288 287 265 353 320 344 337 274 354 292 313 283 323 327

 40 8 4 4 
 289 300 266 292 277 292 308 298 291 276 285 341 331 300 312 271 292 273 315 288 310 281 318 310 305 302 304 313 285 276 323 305 287 328 279 273 272 352 309 332

 40 8 4 5 
 322 322 339 292 289 292 286 280 289 345 288 295 276 315 317 319 278 295 321 274 290 315 282 276 312 276 287 305 292 279 342 314 293 302 259 298 288 285 293 323

 40 8 4 6 
 290 318 293 312 250 297 310 310 296 286 346 293 314 321 305 296 324 270 300 275 323 317 298 287 256 345 317 302 258 293 332 319 283 278 269 275 296 279 293 324

 40 8 4 7 
 325 312 286 287 304 277 306 319 325 300 293 301 310 324 275 299 320 292 307 283 341 314 313 280 271 304 303 312 345 279 275 298 332 294 328 277 319 323 278 299

 40 8 4 8 
 287 304 282 305 300 314 290 299 281 313 327 308 313 275 296 302 310 280 284 303 282 308 264 300 287 282 329 289 298 332 271 329 292 282 295 275 291 270 311 309

 40 8 4 9 
 317 314 274 285 304 289 275 282 296 291 312 315 292 313 287 315 299 261 289 283 337 278 264 340 284 300 294 306 291 270 315 272 312 291 301 302 291 276 335 274

 40 8 4 10 
 307 320 303 326 316 274 262 296 314 292 300 287 305 304 303 285 299 311 280 327 297 335 343 268 254 292 325 318 329 317 309 311 321 285 306 328 308 294 296 305

 50 5 1 1 
 121 129 137 92 60 140 57 96 101 99 115 122 123 72 126 62 76 87 124 81 81 59 92 64 56 112 109 126 117 54 139 111 52 83 124 62 56 64 134 139 111 60 104 72 118 104 100 139 70 77

 50 5 1 2 
 65 123 109 79 61 66 67 52 99 52 71 57 121 80 70 58 67 93 122 103 81 84 125 77 83 126 98 110 62 51 123 76 99 105 110 128 71 115 126 84 123 50 119 139 137 69 95 140 62 117

 50 5 1 3 
 121 116 56 105 112 94 56 109 64 60 96 53 71 136 56 99 51 123 100 65 112 131 97 89 102 67 77 96 137 88 120 67 119 79 53 116 131 61 140 117 136 131 112 117 133 74 134 119 117 97

 50 5 1 4 
 67 72 118 110 64 135 58 72 52 118 71 132 97 103 130 73 92 57 98 53 97 118 101 86 134 90 83 81 127 85 118 93 97 140 66 59 83 120 52 137 109 114 140 57 67 129 75 108 131 68

 50 5 1 5 
 55 94 97 81 124 136 121 82 102 91 92 140 109 85 65 92 78 53 132 72 84 96 117 79 64 66 108 55 104 53 136 127 130 106 51 87 128 78 138 74 106 91 137 92 52 100 137 62 137 73

 50 5 1 6 
 55 52 83 73 63 132 65 70 60 118 98 131 115 67 127 53 63 68 131 107 116 134 129 54 117 114 122 138 138 106 52 62 64 127 82 126 63 138 80 132 134 85 60 80 83 91 134 114 99 76

 50 5 1 7 
 107 135 61 99 133 93 65 53 51 94 107 51 107 59 120 129 70 58 70 70 93 138 51 57 107 98 79 71 108 106 136 81 120 118 133 89 112 66 73 51 73 109 91 90 72 116 128 81 117 50

 50 5 1 8 
 124 107 103 86 61 120 103 115 90 90 81 140 74 74 96 136 114 71 71 109 50 84 139 104 77 78 100 57 104 51 75 62 51 102 129 87 92 57 125 123 106 50 136 110 130 79 68 85 107 128

 50 5 1 9 
 50 125 111 78 65 113 86 89 89 84 75 108 73 138 139 88 138 104 111 99 83 99 62 73 93 70 75 51 80 80 136 83 96 51 129 127 52 88 139 99 63 53 99 77 81 87 55 139 88 116

 50 5 1 10 
 69 60 89 72 86 120 72 128 66 50 127 83 65 74 113 87 95 113 139 108 111 137 62 118 76 89 100 103 135 76 79 123 63 140 96 69 72 90 126 132 108 78 124 53 67 51 108 114 102 110

 50 5 2 1 
 267 123 184 246 219 99 102 117 92 232 253 284 207 275 94 119 163 289 107 103 94 320 296 184 196 183 194 126 180 214 320 170 288 145 300 174 192 232 193 195 281 158 279 184 245 164 134 107 179 179

 50 5 2 2 
 146 227 106 299 107 229 175 127 246 120 302 257 293 240 96 182 244 137 303 308 183 229 219 307 191 165 257 186 292 142 239 267 275 232 248 245 97 219 152 248 317 231 153 250 188 251 288 256 221 94

 50 5 2 3 
 292 183 218 290 296 117 239 210 310 222 168 143 134 135 307 198 122 141 91 160 316 217 248 118 134 256 130 138 276 203 276 313 249 267 264 184 138 120 120 186 246 183 276 294 310 300 255 320 101 263

 50 5 2 4 
 202 91 194 273 148 252 164 294 165 134 124 226 227 260 271 202 114 251 228 166 125 209 227 201 162 184 190 260 203 256 307 150 261 152 101 305 201 227 275 311 227 146 226 147 194 141 207 285 240 233

 50 5 2 5 
 251 115 226 113 187 103 282 265 247 219 310 170 118 227 97 154 249 110 95 286 179 315 309 177 279 124 304 313 316 178 278 239 320 163 232 282 115 205 93 130 225 228 273 278 213 219 310 238 157 155

 50 5 2 6 
 320 292 267 270 156 298 272 159 127 290 310 196 119 180 248 157 122 223 271 157 197 130 296 209 292 123 225 106 274 185 197 289 248 122 115 300 297 287 228 233 96 204 275 117 201 134 208 311 244 287

 50 5 2 7 
 308 193 289 290 196 132 210 155 232 259 109 105 109 238 246 104 203 158 95 217 262 235 253 163 213 242 259 210 105 193 226 247 314 146 156 271 225 136 302 212 193 115 319 176 129 233 192 155 134 219

 50 5 2 8 
 188 229 190 130 215 265 139 139 116 293 204 237 260 161 197 304 101 298 244 177 255 122 312 293 209 213 123 251 263 236 320 121 277 169 290 90 204 197 116 290 275 196 240 157 281 199 241 154 149 232

 50 5 2 9 
 118 149 225 188 178 253 229 232 189 276 249 268 188 223 120 111 205 164 109 254 149 215 173 167 108 143 162 223 183 165 216 267 262 157 171 139 219 301 122 248 251 238 208 250 211 183 222 170 237 116

 50 5 2 10 
 159 256 298 120 191 90 97 194 112 108 100 109 276 234 205 313 93 248 184 275 250 147 270 270 168 266 209 314 185 158 157 176 192 236 133 235 305 148 197 153 279 112 317 179 252 294 226 278 96 211

 50 5 3 1 
 132 129 123 172 134 132 122 162 137 141 179 150 154 132 164 139 147 116 124 191 132 133 170 172 140 157 162 104 134 101 154 145 137 176 125 155 130 140 146 153 157 132 143 134 147 170 145 144 138 137

 50 5 3 2 
 131 145 179 154 186 163 157 134 184 141 164 145 144 172 141 142 153 158 169 142 129 143 143 190 157 188 175 106 160 151 156 152 177 174 181 157 150 120 164 196 171 171 148 165 159 165 152 169 139 175

 50 5 3 3 
 169 132 132 163 141 149 135 136 157 158 122 127 156 152 172 147 152 187 135 127 181 153 179 151 157 175 143 164 130 182 131 161 143 153 188 142 148 181 129 163 118 149 186 105 197 158 181 146 148 146

 50 5 3 4 
 138 152 133 171 145 127 155 161 136 167 151 155 176 135 158 144 125 149 160 173 159 165 151 183 178 130 156 168 140 132 167 194 158 160 136 143 143 151 137 162 156 167 155 160 163 141 159 125 181 155

 50 5 3 5 
 151 158 144 170 152 128 161 158 133 165 146 124 160 175 133 139 128 150 165 143 119 151 176 131 166 133 156 162 170 153 137 97 177 157 123 184 110 160 130 172 169 156 172 159 180 150 102 164 157 131

 50 5 3 6 
 198 140 139 137 124 154 144 138 145 162 152 118 129 118 180 172 180 121 157 178 161 181 127 152 165 168 142 155 158 164 180 156 165 162 147 118 108 166 150 133 179 121 157 126 140 88 134 131 147 139

 50 5 3 7 
 114 133 149 161 150 174 97 165 168 118 125 126 145 143 162 146 160 121 139 149 146 159 131 128 165 107 124 181 136 151 123 142 136 144 141 154 169 150 129 161 142 154 158 118 110 153 156 129 156 117

 50 5 3 8 
 149 167 147 162 170 134 136 138 195 161 168 135 139 140 93 162 168 143 120 138 155 129 151 144 136 194 150 145 146 147 167 110 123 135 162 144 179 129 165 145 172 218 134 120 141 153 135 126 142 123

 50 5 3 9 
 166 163 158 160 152 161 139 142 140 174 162 146 151 146 121 144 134 141 121 121 129 145 114 144 154 161 164 140 154 164 150 108 147 159 158 145 161 127 150 153 125 120 162 155 134 164 129 172 132 148

 50 5 3 10 
 146 179 151 139 146 150 135 162 117 174 159 155 162 184 180 164 108 140 148 134 114 167 149 143 143 145 141 140 134 163 184 138 153 171 162 145 179 164 144 130 156 150 129 150 149 122 127 157 133 134

 50 5 4 1 
 287 324 304 312 282 317 240 314 308 321 336 281 287 291 281 291 318 279 327 294 311 292 315 302 321 327 305 308 287 285 278 317 291 298 315 293 319 294 304 319 252 317 280 293 263 312 338 329 292 300

 50 5 4 2 
 320 275 312 308 282 305 260 340 264 338 289 332 324 257 304 292 298 303 282 313 330 303 338 301 299 317 322 315 294 296 249 297 311 311 284 288 307 272 315 230 306 315 267 279 299 287 289 294 278 305

 50 5 4 3 
 256 311 302 294 298 308 299 300 338 306 304 257 295 309 298 326 301 305 264 318 290 342 271 305 296 295 311 347 342 281 291 318 289 280 323 315 312 267 283 307 297 322 321 318 339 311 296 302 279 313

 50 5 4 4 
 265 293 288 273 340 281 255 311 326 298 283 300 311 297 321 285 291 299 276 300 315 307 293 300 316 287 303 327 321 326 274 304 287 257 316 332 296 319 292 312 304 306 375 277 269 256 310 283 293 276

 50 5 4 5 
 302 302 317 257 291 263 302 282 314 296 292 299 333 306 338 307 313 278 275 287 323 339 295 294 308 320 307 309 289 294 302 286 295 285 295 315 294 333 308 306 281 277 287 274 284 284 265 272 303 286

 50 5 4 6 
 260 310 329 341 348 275 273 313 273 287 305 320 306 278 303 300 285 313 290 262 285 288 272 286 302 292 326 297 289 274 322 294 290 310 282 335 297 281 313 334 313 326 287 291 316 313 308 280 301 287

 50 5 4 7 
 268 311 264 269 297 279 299 332 266 311 278 317 292 295 285 305 296 330 301 294 332 279 284 335 281 299 292 290 284 295 292 285 301 288 310 311 300 335 318 317 293 281 319 292 305 310 287 302 304 292

 50 5 4 8 
 341 273 323 254 282 303 299 311 317 308 309 289 317 280 318 294 290 299 302 317 293 338 290 274 313 314 311 311 318 293 329 297 324 290 291 290 302 270 312 329 271 302 291 302 280 303 342 300 304 285

 50 5 4 9 
 270 320 304 301 289 331 315 294 331 273 299 307 341 302 286 279 303 296 275 334 325 278 300 303 295 278 326 289 308 303 333 294 338 302 293 316 267 301 306 311 289 268 273 320 338 303 288 308 309 267

 50 5 4 10 
 321 296 288 301 292 294 289 280 298 313 330 278 276 284 287 280 304 294 324 281 308 293 311 308 296 326 339 313 281 289 292 281 284 296 296 266 272 294 289 297 327 299 290 311 297 329 282 329 323 289

 50 6 1 1 
 133 54 83 56 113 75 108 127 132 103 98 87 118 81 71 134 109 81 119 76 140 98 129 75 131 113 108 84 82 60 90 111 134 121 76 50 113 77 65 92 61 139 136 63 102 101 107 51 60 55

 50 6 1 2 
 68 118 121 54 109 138 89 89 103 139 63 94 80 80 85 139 111 103 53 77 113 64 108 132 114 59 71 107 121 89 102 66 78 85 75 69 96 98 113 95 51 75 97 98 101 103 68 122 118 105

 50 6 1 3 
 64 138 88 93 123 137 73 63 124 98 136 90 78 99 87 104 72 73 119 81 71 123 107 110 106 121 101 79 106 109 73 78 126 52 119 72 90 136 82 135 102 82 104 116 94 69 80 74 82 109

 50 6 1 4 
 120 96 138 130 65 96 130 64 123 117 51 82 60 132 139 107 80 74 95 124 130 133 50 116 95 139 122 95 61 77 121 56 103 118 136 85 111 121 137 99 71 87 55 127 92 62 121 70 53 51

 50 6 1 5 
 74 136 54 70 135 52 95 78 127 132 53 126 129 107 52 52 109 69 103 91 111 86 137 118 120 73 105 107 122 81 58 125 73 118 82 118 81 88 138 55 133 84 102 90 66 92 98 85 105 86

 50 6 1 6 
 92 111 79 59 81 135 69 56 70 116 112 123 131 104 66 137 82 71 98 52 83 113 59 50 96 120 106 64 109 70 112 91 135 64 71 110 137 56 131 52 68 101 88 121 61 63 50 115 65 129

 50 6 1 7 
 55 67 80 64 65 56 120 123 63 85 51 63 140 139 75 107 140 139 104 109 91 50 104 131 63 116 115 138 136 70 136 58 106 111 137 94 121 54 112 130 71 53 120 57 140 128 123 57 105 83

 50 6 1 8 
 89 68 122 76 132 91 85 51 121 78 107 140 50 103 72 84 84 129 50 136 129 70 88 102 73 63 71 72 138 124 70 82 123 124 69 78 121 86 129 117 120 57 109 120 68 71 78 89 62 53

 50 6 1 9 
 66 122 124 127 87 73 137 110 112 93 113 88 63 123 78 114 58 124 51 56 99 131 80 69 62 107 91 69 79 76 133 111 126 131 121 94 101 137 110 74 69 73 139 99 52 115 126 67 52 106

 50 6 1 10 
 120 53 109 136 92 51 71 128 131 122 136 107 110 134 131 121 136 95 138 107 87 129 97 94 66 88 132 95 95 140 56 57 83 63 101 77 70 51 94 133 54 129 76 84 113 57 67 82 125 74

 50 6 2 1 
 210 103 111 202 317 118 164 123 220 313 256 121 279 197 240 169 247 309 100 268 306 243 168 313 248 213 121 301 145 202 291 177 291 173 114 257 292 260 97 247 305 102 233 139 199 299 203 301 235 98

 50 6 2 2 
 139 97 320 205 309 226 230 254 114 163 197 158 236 107 170 298 147 204 317 97 140 99 238 134 296 97 131 141 94 126 252 154 318 219 260 232 189 153 206 300 203 105 126 167 318 130 148 153 167 113

 50 6 2 3 
 287 140 149 171 130 214 144 147 219 191 178 273 261 90 120 148 295 93 288 209 302 144 320 305 99 294 284 217 285 313 171 102 314 200 106 198 154 191 141 197 227 308 312 284 127 92 251 180 278 103

 50 6 2 4 
 318 214 179 316 172 265 232 101 102 275 281 211 159 245 225 312 312 281 120 121 295 169 160 219 214 98 207 189 268 132 140 214 144 251 124 133 264 132 290 299 93 242 93 143 237 201 188 273 131 289

 50 6 2 5 
 293 267 119 301 305 266 312 149 127 254 101 232 288 103 212 305 285 145 113 301 286 169 136 123 106 219 283 176 286 302 103 292 278 141 226 287 262 92 100 151 105 137 306 201 120 297 102 197 117 280

 50 6 2 6 
 103 195 308 245 100 160 240 260 182 294 156 146 163 160 237 224 209 137 182 291 118 274 124 126 125 304 301 229 270 114 290 117 91 212 162 191 170 130 246 294 186 268 172 241 269 130 98 277 225 207

 50 6 2 7 
 90 227 200 131 266 254 294 229 124 181 207 145 156 98 274 139 99 259 93 140 103 162 289 226 294 126 168 110 115 305 276 245 93 181 302 163 307 103 98 211 115 299 216 179 246 148 190 144 180 134

 50 6 2 8 
 200 202 116 307 94 310 295 186 192 235 311 221 99 311 311 264 268 149 258 118 117 138 286 90 291 207 201 270 308 249 286 217 313 229 127 255 165 318 196 110 164 120 271 211 232 156 318 281 197 300

 50 6 2 9 
 221 295 241 180 136 311 185 189 185 176 277 129 145 213 274 134 270 306 183 166 127 304 260 236 110 240 295 306 292 227 273 134 230 178 135 229 265 95 167 282 162 179 181 169 192 245 316 228 282 104

 50 6 2 10 
 291 117 167 141 150 97 303 150 207 180 132 124 142 259 217 208 297 225 162 117 99 150 157 245 206 312 179 232 193 262 192 163 116 286 276 281 282 110 262 123 194 308 308 218 133 162 145 310 234 192

 50 6 3 1 
 146 169 155 151 175 182 161 164 162 128 157 157 160 125 144 144 164 117 153 134 131 139 144 169 147 118 147 167 143 152 148 160 159 153 112 167 143 136 162 160 133 134 161 165 143 141 136 160 175 151

 50 6 3 2 
 148 162 172 138 150 158 147 146 136 161 123 131 168 182 158 142 149 144 125 122 167 157 116 155 171 165 149 157 146 146 122 132 130 153 124 182 136 134 131 135 172 157 130 152 124 161 156 157 154 160

 50 6 3 3 
 140 185 150 143 130 190 168 147 142 142 106 167 174 165 105 139 126 135 145 161 145 129 149 137 145 144 149 166 158 165 169 180 169 135 169 128 131 157 166 148 157 156 125 159 125 166 140 143 144 161

 50 6 3 4 
 121 182 143 142 163 120 169 204 135 148 133 166 150 157 152 187 161 172 157 167 159 171 145 131 139 119 115 199 139 157 165 169 170 138 168 122 159 140 136 188 155 135 143 149 173 205 148 130 144 158

 50 6 3 5 
 151 135 147 169 173 140 125 134 119 137 122 161 193 187 129 164 139 173 141 162 176 131 171 170 166 134 166 172 156 144 161 167 153 153 128 142 148 139 181 114 147 116 171 131 153 150 114 132 142 163

 50 6 3 6 
 159 148 167 121 126 131 126 153 156 152 156 153 130 154 198 137 129 162 158 162 165 164 142 152 213 158 163 163 149 158 156 138 153 150 175 155 161 176 148 167 154 161 132 135 161 132 159 142 187 164

 50 6 3 7 
 131 137 147 137 145 143 146 172 150 153 172 139 141 143 148 142 153 161 148 137 160 159 156 145 172 158 150 161 194 182 185 123 129 150 183 166 129 141 162 126 168 148 153 195 158 165 156 146 154 182

 50 6 3 8 
 168 138 166 146 172 158 131 130 148 175 151 122 138 143 158 156 120 102 135 166 162 140 172 132 127 154 150 153 134 144 167 158 152 142 158 145 138 181 149 165 179 186 149 160 114 175 135 146 167 163

 50 6 3 9 
 131 160 144 137 162 164 190 174 132 145 158 150 188 123 166 142 166 129 166 129 134 176 176 167 147 149 141 165 156 163 136 121 157 157 130 130 166 171 148 140 148 133 136 159 102 161 115 187 152 156

 50 6 3 10 
 133 147 182 127 148 154 156 144 188 134 153 114 168 159 171 179 146 161 175 129 164 117 154 179 116 172 151 154 184 129 144 153 137 179 147 147 159 139 147 139 135 154 147 150 123 139 119 180 155 183

 50 6 4 1 
 321 325 286 287 311 328 260 284 330 311 282 268 312 307 304 298 293 303 313 300 326 278 286 290 293 296 327 273 324 319 255 302 280 300 295 298 273 298 276 292 291 339 267 311 312 262 315 338 270 287

 50 6 4 2 
 298 291 275 309 306 298 312 323 294 310 302 308 321 287 297 309 304 322 307 279 328 281 304 282 297 275 280 290 305 303 317 251 302 294 330 309 324 273 295 311 327 299 281 302 297 305 324 270 263 303

 50 6 4 3 
 302 285 315 269 327 288 332 288 302 293 289 241 275 310 319 335 311 326 270 285 328 283 294 305 317 316 304 316 336 265 306 304 338 274 248 301 308 317 303 314 309 314 316 316 282 274 300 301 342 283

 50 6 4 4 
 344 310 268 279 321 259 303 305 294 280 314 290 333 297 331 324 317 282 316 311 309 283 291 302 266 279 288 294 286 243 314 305 313 301 296 311 295 293 317 279 320 317 273 277 295 283 260 324 280 315

 50 6 4 5 
 259 272 305 322 286 323 312 271 335 290 307 337 323 339 345 263 310 269 313 280 333 269 301 317 295 318 325 330 271 292 306 332 309 314 313 319 306 308 313 327 282 270 299 297 304 268 292 322 319 305

 50 6 4 6 
 267 279 267 329 331 280 276 331 264 296 311 302 281 257 319 288 298 311 307 324 295 295 290 300 295 314 289 313 296 300 326 285 322 308 316 335 295 313 285 316 269 292 264 293 319 322 295 297 313 304

 50 6 4 7 
 296 321 291 303 268 314 324 306 335 288 286 329 309 285 295 292 301 325 316 316 310 270 273 307 296 289 289 346 311 302 292 326 307 272 234 290 311 291 307 276 300 310 280 288 272 320 281 308 286 305

 50 6 4 8 
 300 285 283 253 291 312 309 306 333 294 310 338 315 311 282 300 309 305 307 294 299 301 327 269 308 311 291 340 305 326 294 311 308 271 302 306 251 291 288 275 299 331 318 280 274 306 326 280 316 310

 50 6 4 9 
 328 316 284 314 291 292 279 316 288 296 334 294 304 315 287 307 318 296 298 271 297 297 261 281 318 306 279 276 305 288 280 310 315 311 294 264 277 280 284 282 335 318 292 312 312 306 332 293 312 278

 50 6 4 10 
 311 301 304 346 337 298 309 274 265 289 306 263 334 299 347 327 319 308 259 307 292 315 282 269 304 290 275 286 349 247 280 308 301 290 306 312 315 272 307 321 281 293 300 303 287 306 296 286 333 306

 50 7 1 1 
 91 123 118 91 60 114 101 89 99 109 139 74 71 97 71 124 122 55 110 72 99 109 100 78 57 90 111 139 125 67 101 57 117 75 91 135 60 82 103 81 103 86 74 125 132 140 57 115 78 101

 50 7 1 2 
 116 121 93 123 109 100 67 129 136 105 134 56 130 87 119 115 87 54 61 79 76 111 90 94 127 84 68 107 71 115 72 59 133 80 91 87 112 101 94 105 97 83 123 102 83 78 85 98 101 78

 50 7 1 3 
 108 71 85 105 88 124 103 68 50 109 91 123 101 108 64 136 140 139 98 131 105 118 76 79 111 82 121 99 112 83 124 82 79 81 110 113 77 65 111 127 110 72 107 65 104 88 112 55 121 55

 50 7 1 4 
 50 119 77 140 107 104 115 96 67 132 67 59 99 94 54 117 67 91 139 138 105 62 93 67 129 78 113 62 53 79 50 115 94 94 105 57 139 119 100 66 140 104 90 127 74 116 137 62 90 135

 50 7 1 5 
 115 90 125 76 82 76 112 52 123 86 121 111 116 54 79 98 118 66 57 90 60 134 93 134 76 62 140 115 88 73 134 82 122 88 76 97 56 106 112 85 117 75 134 75 107 87 88 123 97 101

 50 7 1 6 
 138 107 84 88 109 94 126 88 103 66 70 59 94 139 55 127 61 102 136 98 120 89 117 136 108 94 91 107 100 83 98 128 133 108 113 113 92 75 95 113 101 81 54 53 79 114 82 140 123 57

 50 7 1 7 
 87 117 65 135 93 58 82 56 65 96 57 91 129 125 85 128 115 138 73 79 129 57 73 72 74 114 107 89 125 60 126 84 66 138 66 90 94 82 122 120 66 72 86 116 125 108 67 136 74 109

 50 7 1 8 
 94 50 128 52 113 99 61 109 61 65 140 60 69 104 71 86 110 136 134 129 139 129 134 78 77 133 56 95 81 138 84 112 54 55 99 58 132 54 84 65 115 104 94 129 136 95 122 85 76 128

 50 7 1 9 
 131 121 51 116 62 80 121 66 82 62 54 66 91 128 133 68 76 68 60 115 128 89 78 72 69 103 94 124 80 102 89 104 54 102 81 53 134 73 134 113 109 77 129 138 53 93 88 109 120 101

 50 7 1 10 
 53 124 115 60 96 59 92 112 94 114 91 122 91 131 53 66 119 108 92 73 88 67 78 59 101 51 139 54 55 124 118 90 80 139 89 119 117 84 98 134 130 96 67 69 133 120 126 94 58 118

 50 7 2 1 
 236 269 133 150 182 286 294 196 91 304 174 266 285 251 183 233 106 208 217 107 137 310 151 190 221 310 214 167 237 233 98 136 120 199 194 289 279 154 270 213 197 94 297 265 172 208 243 219 291 223

 50 7 2 2 
 99 119 255 286 235 162 189 217 132 196 179 184 164 108 163 142 260 225 253 243 213 244 284 110 218 139 109 203 188 119 305 150 278 147 215 303 195 193 120 303 101 135 183 105 204 197 268 264 117 180

 50 7 2 3 
 233 213 169 191 157 271 317 219 164 102 133 292 202 143 113 139 100 309 187 320 150 265 289 293 95 240 226 121 304 140 315 134 96 305 306 123 185 279 180 194 192 192 180 275 127 227 158 200 241 214

 50 7 2 4 
 258 278 249 235 103 300 267 296 228 159 269 117 252 115 97 197 252 140 138 237 260 168 286 94 288 97 195 241 275 119 157 288 245 105 251 125 249 136 243 201 295 193 157 253 94 267 138 117 216 179

 50 7 2 5 
 112 258 92 293 128 312 174 222 147 299 235 130 169 126 203 233 153 250 244 162 236 111 271 275 224 154 238 92 104 158 234 147 201 271 138 113 204 188 105 221 190 192 175 191 153 179 309 139 309 313

 50 7 2 6 
 141 94 278 206 119 222 291 292 232 199 290 267 131 247 197 110 239 245 222 178 138 260 194 150 208 111 96 296 301 258 183 316 264 194 282 96 289 286 312 225 123 93 179 258 215 253 289 313 273 202

 50 7 2 7 
 298 106 154 145 192 213 315 277 165 153 168 301 189 143 313 217 305 144 290 288 203 215 226 285 124 134 155 142 98 239 193 108 267 116 319 242 149 169 188 237 175 310 185 210 313 313 189 197 187 213

 50 7 2 8 
 218 182 172 266 238 281 162 320 139 187 298 147 183 138 106 247 95 292 190 210 219 313 186 131 220 290 171 166 166 250 243 156 124 254 264 96 318 133 245 110 144 230 177 143 271 154 104 168 187 168

 50 7 2 9 
 107 304 141 253 305 196 162 255 270 208 256 149 142 282 179 198 283 126 204 175 305 113 236 283 304 174 291 104 170 135 200 307 154 201 190 186 224 317 185 217 318 191 278 244 162 200 310 235 135 125

 50 7 2 10 
 201 262 189 268 271 294 291 296 311 279 254 231 256 90 181 286 177 255 176 299 289 251 189 111 190 277 193 104 107 291 215 202 122 270 284 280 160 139 269 245 277 297 258 202 198 152 269 293 216 293

 50 7 3 1 
 154 135 158 150 157 145 152 170 157 167 152 148 156 136 178 155 130 165 112 193 171 146 149 148 146 135 151 139 125 168 129 140 143 157 188 194 140 163 170 144 169 171 129 137 138 152 162 136 128 156

 50 7 3 2 
 175 134 156 174 140 159 148 165 172 159 194 128 158 130 159 142 158 164 139 125 128 117 183 140 138 131 133 167 155 138 157 176 149 154 162 155 160 174 160 157 181 160 138 167 138 116 111 126 148 172

 50 7 3 3 
 137 142 129 171 146 131 136 129 145 161 120 163 141 162 172 146 168 140 155 118 191 131 172 175 166 167 166 186 171 162 138 140 129 152 142 141 135 159 122 165 120 146 165 128 191 165 142 119 197 149

 50 7 3 4 
 141 148 172 164 131 146 163 150 137 127 176 158 158 145 151 155 157 137 156 166 138 145 120 122 168 146 150 150 164 170 160 160 153 127 158 162 134 106 138 144 132 165 148 164 163 138 128 184 122 132

 50 7 3 5 
 130 151 144 151 118 153 123 177 160 159 193 171 125 162 134 168 163 151 146 127 155 152 143 149 149 133 148 165 117 154 147 135 163 143 154 109 154 145 151 151 162 132 131 171 153 132 158 168 143 100

 50 7 3 6 
 177 116 164 137 161 123 161 117 162 136 123 176 125 150 132 177 165 162 135 142 127 132 163 161 171 148 125 169 175 170 126 133 122 147 133 150 139 168 142 177 153 134 156 153 165 127 136 147 173 151

 50 7 3 7 
 126 150 144 128 178 136 161 160 173 156 161 130 125 171 162 146 125 135 162 151 134 160 149 137 142 145 126 180 162 190 156 182 150 171 130 183 141 175 184 143 171 158 150 129 168 158 146 146 143 130

 50 7 3 8 
 167 111 157 155 152 142 160 128 164 133 157 189 158 138 131 100 171 134 179 147 143 151 167 170 163 135 139 172 123 146 179 158 149 184 130 145 128 167 134 179 161 142 166 148 138 116 124 192 163 154

 50 7 3 9 
 125 176 186 156 139 153 157 152 165 147 197 167 144 155 124 138 156 152 172 152 133 134 169 148 151 178 154 147 116 131 98 147 146 176 167 146 175 119 133 156 165 145 144 157 141 149 122 171 159 157

 50 7 3 10 
 141 148 114 169 154 110 181 176 135 142 170 162 140 110 145 203 171 125 178 122 155 181 155 125 129 123 131 160 146 165 127 135 134 152 162 143 191 126 170 102 154 140 185 152 156 179 128 141 133 172

 50 7 4 1 
 300 284 287 306 293 318 273 302 332 338 284 316 297 305 330 313 277 273 315 288 315 294 299 329 326 314 311 262 308 297 329 290 330 294 302 322 318 269 307 272 271 299 309 300 284 302 311 299 282 302

 50 7 4 2 
 300 320 286 297 285 300 298 334 300 309 279 331 330 307 314 290 304 261 271 333 298 287 292 308 327 333 284 299 286 330 303 338 322 287 293 268 325 293 304 282 284 311 281 302 314 308 295 313 296 296

 50 7 4 3 
 312 303 316 304 298 249 285 308 338 319 348 280 296 298 301 268 317 290 299 319 311 309 290 340 317 323 301 274 316 297 304 328 309 281 272 302 305 319 319 314 312 312 307 341 318 267 287 309 318 319

 50 7 4 4 
 319 299 298 308 340 307 290 256 275 285 279 338 304 284 292 287 294 307 259 330 311 292 333 292 327 288 326 309 289 275 290 308 303 290 280 332 308 335 256 280 278 332 319 282 313 338 282 304 262 282

 50 7 4 5 
 321 314 304 276 272 316 308 278 270 300 287 306 305 342 255 278 286 319 301 318 291 333 305 305 275 313 271 316 281 316 273 277 308 342 259 320 302 302 328 288 301 328 310 307 296 303 283 305 310 307

 50 7 4 6 
 291 271 283 296 274 273 303 268 327 306 287 302 333 326 316 271 294 305 321 291 267 312 276 304 303 273 302 291 320 305 321 339 320 281 289 310 291 246 293 280 282 296 308 309 276 288 298 307 313 304

 50 7 4 7 
 268 295 310 318 320 311 309 320 313 312 295 278 281 303 295 323 305 294 318 290 270 298 320 285 301 307 298 311 302 322 288 314 320 313 293 312 293 285 284 256 275 297 297 322 279 271 276 302 324 298

 50 7 4 8 
 296 299 341 318 322 292 312 293 285 306 338 299 304 294 299 299 318 248 319 324 302 282 317 279 320 308 289 290 278 302 290 336 270 304 305 292 302 331 284 296 299 297 317 275 283 278 298 284 326 281

 50 7 4 9 
 300 316 302 312 303 312 253 292 305 290 287 300 290 319 275 309 326 330 306 308 306 293 325 343 290 305 303 316 305 285 288 305 281 303 299 295 297 294 284 256 311 305 287 314 297 336 286 285 258 276

 50 7 4 10 
 271 331 277 274 329 305 294 284 318 299 284 307 260 326 292 308 298 297 320 306 307 286 303 297 302 299 267 260 314 321 307 302 304 340 295 306 321 317 314 308 304 270 312 281 261 291 286 307 313 265

 50 8 1 1 
 101 140 107 88 57 113 119 99 69 134 107 102 113 130 68 121 130 85 74 136 88 122 100 60 120 85 63 117 91 107 92 89 90 91 93 82 115 101 125 122 57 72 133 59 89 113 72 130 135 54

 50 8 1 2 
 108 135 131 90 107 110 123 83 124 53 133 112 85 89 124 74 131 74 123 50 52 98 76 61 100 63 101 111 96 133 52 72 73 57 63 91 78 65 88 116 84 50 95 122 101 84 91 51 78 84

 50 8 1 3 
 117 53 106 98 52 107 122 108 66 55 58 101 72 53 92 66 127 95 137 68 60 54 85 62 80 51 66 102 89 105 57 55 137 118 112 139 131 119 67 130 74 76 81 137 100 50 50 91 99 85

 50 8 1 4 
 129 100 116 62 94 81 99 80 111 108 50 134 138 67 99 132 125 82 134 135 112 86 72 72 130 60 105 129 103 59 72 73 123 53 63 125 102 137 125 67 134 71 123 97 65 102 89 138 132 63

 50 8 1 5 
 60 131 73 57 133 52 95 94 126 93 102 119 58 100 101 59 115 103 139 62 119 85 124 101 103 124 112 104 138 54 139 72 130 80 78 121 135 122 88 120 87 67 68 88 112 122 81 57 122 130

 50 8 1 6 
 139 117 92 117 101 136 93 109 71 101 121 91 65 127 121 99 73 140 111 74 129 53 94 78 58 137 115 129 109 127 76 84 87 102 74 96 103 127 113 66 98 76 114 94 70 74 117 128 59 57

 50 8 1 7 
 89 66 98 83 82 103 65 127 51 128 59 86 55 67 66 127 110 138 124 58 128 113 98 117 126 140 114 66 130 54 123 126 132 96 72 65 112 137 104 110 50 67 96 135 86 104 92 138 86 135

 50 8 1 8 
 59 124 118 124 89 63 87 50 133 95 97 122 114 88 128 107 61 61 102 122 118 68 134 89 66 131 116 58 113 98 90 79 108 83 94 78 137 133 65 117 134 71 81 87 86 136 103 50 90 79

 50 8 1 9 
 68 80 70 115 103 91 96 72 134 81 104 93 68 79 138 67 71 79 110 121 126 97 84 123 73 65 117 65 95 100 136 120 121 77 133 82 56 82 58 116 140 102 59 140 60 68 118 62 111 66

 50 8 1 10 
 106 124 94 76 56 125 72 123 118 106 66 74 81 139 71 120 52 119 80 95 136 126 51 123 86 96 140 123 53 83 101 78 64 66 102 51 56 76 112 64 118 92 92 91 123 116 83 136 125 127

 50 8 2 1 
 133 157 309 305 317 206 294 316 106 113 119 148 107 244 140 191 148 227 293 257 99 317 248 183 319 114 305 320 166 215 142 287 316 160 224 130 245 302 311 223 118 153 273 281 219 313 124 195 294 130

 50 8 2 2 
 186 95 309 143 205 286 198 245 189 160 130 130 222 240 302 265 175 258 223 248 217 247 208 303 194 255 319 91 247 208 190 103 99 258 95 288 110 263 143 161 111 223 216 254 280 129 108 169 310 150

 50 8 2 3 
 287 272 319 232 153 281 214 194 312 139 215 195 114 113 196 316 127 203 166 208 310 227 208 261 150 157 197 219 108 113 255 309 191 136 251 124 223 172 183 272 178 122 121 154 238 107 125 285 131 225

 50 8 2 4 
 168 181 291 122 264 243 169 191 108 147 309 242 267 201 294 91 200 267 93 106 246 316 277 160 208 287 309 269 161 266 210 219 231 280 106 127 297 318 160 209 271 307 290 219 249 101 177 276 177 112

 50 8 2 5 
 93 155 97 273 289 101 149 96 131 233 226 179 313 241 225 235 132 173 200 193 155 319 167 111 150 244 301 101 260 202 177 135 221 203 222 168 204 180 296 181 134 170 242 128 209 109 309 181 250 262

 50 8 2 6 
 297 251 169 258 129 187 219 194 205 215 216 293 286 289 173 277 125 149 223 265 202 312 283 227 240 231 204 130 197 246 238 277 294 101 95 188 282 308 228 156 171 308 163 243 151 290 304 245 206 176

 50 8 2 7 
 197 149 296 100 176 231 186 99 92 109 225 300 268 206 196 161 237 227 238 182 173 258 286 96 263 164 163 289 173 315 243 169 122 311 172 209 267 281 220 284 306 269 117 281 210 149 246 240 154 92

 50 8 2 8 
 266 278 108 109 147 106 230 195 309 239 195 113 283 92 276 299 172 216 280 256 152 99 236 170 317 154 132 277 261 231 176 318 319 205 251 218 147 93 155 206 100 259 252 294 180 259 217 117 230 99

 50 8 2 9 
 299 208 200 131 212 254 199 92 193 181 167 177 151 309 245 238 124 248 187 254 241 91 291 237 158 206 90 144 315 221 236 291 142 131 317 93 146 264 248 97 290 315 318 136 176 190 305 186 268 164

 50 8 2 10 
 113 311 208 132 306 228 318 223 176 227 223 269 199 243 184 131 266 309 195 130 178 243 249 154 220 152 90 242 261 259 299 275 100 234 157 176 282 189 176 141 173 248 138 275 220 197 104 189 146 264

 50 8 3 1 
 200 152 129 138 122 158 179 114 156 132 147 147 159 138 131 149 159 171 184 119 138 152 168 153 152 159 145 157 155 135 143 158 171 158 175 141 141 147 182 146 127 147 153 184 131 115 135 140 167 153

 50 8 3 2 
 133 138 133 135 173 141 125 121 103 161 142 135 188 131 140 178 164 178 198 145 137 122 171 170 121 107 122 168 138 149 129 183 159 131 147 142 157 133 155 172 155 145 132 160 110 194 152 142 136 158

 50 8 3 3 
 154 163 169 161 165 140 154 140 130 168 136 148 142 143 140 123 164 150 155 172 148 171 177 165 154 185 138 126 151 121 147 139 169 121 141 167 172 138 134 140 155 143 120 145 171 151 145 145 135 137

 50 8 3 4 
 126 146 136 98 142 155 162 150 167 175 139 147 190 123 136 179 163 131 98 119 180 197 100 158 166 134 138 164 171 130 182 175 148 151 176 183 142 126 133 133 180 134 144 157 144 141 191 154 123 127

 50 8 3 5 
 146 141 135 140 128 146 176 116 141 169 124 136 136 144 144 147 144 148 118 139 134 118 169 130 140 192 143 154 144 160 153 150 140 185 128 189 156 141 135 128 139 160 144 139 163 138 155 156 178 182

 50 8 3 6 
 131 162 141 149 153 151 152 164 147 156 156 145 169 142 134 161 184 140 138 168 152 153 149 129 156 138 145 152 152 138 151 145 164 141 159 115 144 115 129 138 140 125 168 135 137 159 172 156 128 141

 50 8 3 7 
 196 185 169 146 199 173 150 144 178 159 168 165 155 129 121 129 176 193 139 120 175 157 171 144 159 173 152 183 162 159 174 130 129 165 180 155 126 163 143 151 149 145 146 152 117 140 177 155 149 141

 50 8 3 8 
 185 167 145 114 155 154 188 191 159 159 159 153 134 179 143 127 133 148 168 155 150 164 151 162 122 119 170 132 142 158 152 156 121 179 133 154 177 162 134 163 150 157 127 184 117 169 130 189 160 160

 50 8 3 9 
 144 162 140 129 177 126 136 129 149 156 173 205 132 142 149 181 159 150 161 152 127 134 173 118 133 160 149 147 135 155 158 170 181 168 185 151 127 162 143 127 169 135 157 124 140 161 105 131 132 134

 50 8 3 10 
 173 133 176 167 181 183 156 144 118 144 165 157 173 168 111 180 155 155 184 138 166 132 143 160 146 140 126 151 157 155 138 118 139 123 191 143 119 166 153 165 172 126 119 163 148 168 138 174 161 176

 50 8 4 1 
 321 298 308 324 335 301 319 316 276 318 301 304 312 359 276 278 313 290 315 314 319 315 296 309 326 321 311 297 268 305 297 301 284 310 319 288 300 315 288 301 300 317 286 296 328 323 310 328 258 330

 50 8 4 2 
 326 324 279 319 292 336 316 276 321 322 324 334 337 309 300 273 295 314 308 291 308 302 306 314 313 296 346 277 295 334 278 308 277 297 304 296 284 307 311 270 268 290 336 298 295 273 265 262 287 326

 50 8 4 3 
 317 279 283 289 352 298 256 321 316 312 274 292 285 274 302 273 322 291 302 269 326 295 275 296 331 324 307 280 320 334 249 297 294 292 302 268 315 318 287 296 301 314 320 313 279 308 310 274 309 283

 50 8 4 4 
 299 282 276 291 289 260 315 298 281 291 293 306 298 324 313 321 288 319 353 305 304 277 290 286 293 303 309 300 272 300 315 291 305 314 325 288 292 289 271 322 281 288 301 328 316 319 328 318 293 276

 50 8 4 5 
 309 303 303 265 286 292 296 292 302 324 307 292 308 324 285 278 269 320 293 256 288 293 313 269 282 281 286 286 288 292 295 280 307 267 279 339 312 310 285 296 266 296 332 272 304 288 280 310 301 301

 50 8 4 6 
 276 288 310 344 282 331 290 276 326 301 303 271 324 291 307 281 330 313 297 315 326 278 307 281 276 330 316 323 301 313 297 312 311 295 308 314 323 276 314 308 296 283 310 320 320 300 253 326 292 285

 50 8 4 7 
 278 340 334 265 292 291 277 328 262 298 313 302 341 309 333 317 280 284 284 299 293 261 321 312 298 281 296 286 328 323 295 281 288 285 321 330 278 266 297 293 298 302 280 291 282 283 275 293 310 267

 50 8 4 8 
 299 285 297 300 296 312 299 297 298 275 281 327 289 288 308 291 360 280 316 310 299 298 298 266 308 314 277 288 282 294 294 313 330 298 317 307 290 291 306 318 335 296 307 316 318 306 289 296 301 285

 50 8 4 9 
 293 309 288 310 307 279 312 316 307 297 314 320 306 316 292 304 291 305 271 309 324 339 271 310 331 345 266 300 307 266 309 288 283 327 336 280 293 269 271 313 292 299 311 286 299 303 288 307 305 328

 50 8 4 10 
 293 299 292 317 310 327 320 299 310 279 292 296 307 337 305 286 269 275 290 286 289 292 321 290 332 281 272 316 292 330 284 280 310 318 279 330 299 296 292 329 295 297 297 250 322 265 322 331 308 293
